# Supplementary material for: Comparative Proteomic Analysis of Tolerant and Sensitive Varieties Reveals That Phenylpropanoid Biosynthesis Contributes to Salt Tolerance in Mulberry
Source: Int J Mol Sci. 2021 Aug 30;22(17):9402. doi: 10.3390/ijms22179402 (PMC8431035; doi:10.3390/ijms22179402)
Supplement: Supplementary file 1 [file ijms-22-09402-s001.zip]

Archive with 16 entries (15 files):
- Supplementary Files/
- Supplementary Files/Figure S7 .tif
- Supplementary Files/Table S1.xlsx
- Supplementary Files/figure S1.tif
- Supplementary Files/figure S10.tif
- Supplementary Files/figure S2.tif
- Supplementary Files/figure S3.tif
- Supplementary Files/figure S4.tif
- Supplementary Files/figure S5.tif
- Supplementary Files/figure S6.tif
- Supplementary Files/figure S8.tif
- Supplementary Files/figure S9.tif
- Supplementary Files/table S2  .xlsx
- Supplementary Files/table S3 - G12S vs G12ck.xlsx
- Supplementary Files/table S4 - G12SvsJS .xlsx
- Supplementary Files/table S5 - JSvsJck .xlsx
