# Supplementary material for: Comparative Proteomic Analysis of Tolerant and Sensitive Varieties Reveals That Phenylpropanoid Biosynthesis Contributes to Salt Tolerance in Mulberry
Source: Int J Mol Sci. 2021 Aug 30;22(17):9402. doi: 10.3390/ijms22179402 (PMC8431035; doi:10.3390/ijms22179402)
Supplement: Supplementary file 1 [file ijms-22-09402-s001.zip › Supplementary Files/Table S1.xlsx]

## Sheet: Table 1
Table S1. MS/MS spectrum database search analysis summary
Total spectrums	Matched spectrums	Peptides	Unique peptides	Identified proteins	Quantifiable proteins
1166253	162897	82899	77818	7044	6877
Header line description of table 1
Total spectrums	Number of spectrum produced by mass spectrometer		Unique peptides	Number of unique peptides which spectrums hit
Matched spectrums	Number of spectrum matched with alignment protein		Identified proteins	Number of proteins detected by spectrum search analysis
Peptides	Number of peptides which spectrum hit		Quantifiable proteins	Number of proteins quantifiable
