# Supplementary material for: Comparative Proteomic Analysis of Tolerant and Sensitive Varieties Reveals That Phenylpropanoid Biosynthesis Contributes to Salt Tolerance in Mulberry
Source: Int J Mol Sci. 2021 Aug 30;22(17):9402. doi: 10.3390/ijms22179402 (PMC8431035; doi:10.3390/ijms22179402)
Supplement: Supplementary file 1 [file ijms-22-09402-s001.zip › Supplementary Files/table S2 .xlsx]

## Sheet: DRPs
Protein accession	Protein description	Gene name	JS/G12S Ratio	JS/G12S P value	Regulated Type	MW [kDa]	G12ck_1	G12ck_2	G12ck_3	G12S_1	G12S_2	G12S_3	Jck_1	Jck_2	Jck_3	JS_1	JS_2	JS_3	Subcellular localization	KEGG KO No.	KEGG Gene	KEGG pathway	Biological Process	Cellular Component	Molecular Function	Pfam ID	Domain description	KOG category	KOG NO.	KOG description
W9QRI7	(RS)-norcoclaurine 6-O-methyltransferase OS=Morus notabilis OX=981085 GN=L484_020810 PE=3 SV=1	L484_020810	3.706	0.00533481	Up	38.7	0.599	0.281	0.363	0.595	0.321	0.467	1.587	1.363	1.298	1.219	2.035	1.871	cytoplasm							PF08100; PF00891	Dimerisation domain; O-methyltransferase	S	KOG3178	Hydroxyindole-O-methyltransferase and related SAM-dependent methyltransferases
W9RWK1	DLH domain-containing protein OS=Morus notabilis OX=981085 GN=L484_010047 PE=4 SV=1	L484_010047	3.468	0.000420921	Up	25.8	0.677	0.498	0.507	0.591	0.48	0.428	1.224	1.19	1.206	1.509	1.832	1.858	cytoplasm					GO:0005576 extracellular region;		PF01738	Dienelactone hydrolase family	L	KOG3043	Predicted hydrolase related to dienelactone hydrolase
W9QXJ2	Subtilisin-like protease SDD1 OS=Morus notabilis OX=981085 GN=L484_010453 PE=3 SV=1	L484_010453	3.055	0.00659576	Up	55.5	1.142	0.48	0.545	0.539	0.451	0.561	1.276	1.027	1.242	1.044	2.043	1.652	cytoplasm					GO:0005576 extracellular region;		PF00082	Subtilase family
W9QMT8	Omega-6 fatty acid desaturase, endoplasmic reticulum isozyme 2 OS=Morus notabilis OX=981085 GN=L484_018419 PE=4 SV=1	L484_018419	2.584	0.00158877	Up	44.2	1.457	1.529	1.328	0.596	0.501	0.389	0.662	0.749	0.949	1.285	1.222	1.333	endoplasmic reticulum	K10256	FAD2; omega-6 fatty acid desaturase / acyl-lipid omega-6 desaturase (Delta-12 desaturase) [EC:1.14.19.6 1.14.19.22]	map01040 Biosynthesis of unsaturated fatty acids; map01100 Metabolic pathways; map01212 Fatty acid metabolism	GO:0008152 metabolic process; GO:0055114 oxidation-reduction process;	GO:0005622 intracellular; GO:0005623 cell; GO:0005737 cytoplasm; GO:0005783 endoplasmic reticulum; GO:0005789 endoplasmic reticulum membrane; GO:0012505 endomembrane system; GO:0016020 membrane; GO:0016021 integral component of membrane; GO:0030176 integral component of endoplasmic reticulum membrane; GO:0031224 intrinsic component of membrane; GO:0031227 intrinsic component of endoplasmic reticu…	GO:0003824 catalytic activity; GO:0004497 monooxygenase activity; GO:0016491 oxidoreductase activity; GO:0016705 oxidoreductase activity, acting on paired donors, with incorporation or reduction of molecular oxygen; GO:0016709 oxidoreductase activity, acting on paired donors, with incorporation or reduction of molecular oxygen, NAD(P)H as one donor, and incorporation of one atom of oxygen; GO:005…	PF00487	Fatty acid desaturase
W9RGJ8	Phosphate-induced protein(predicted) OS=Morus notabilis OX=981085 GN=L484_004365 PE=4 SV=1	L484_004365	2.566	0.00402487	Up	39.1	1.017	0.959	0.93	0.697	0.684	0.434	0.866	0.793	0.961	1.42	1.564	1.674	chloroplast				GO:0009628 response to abiotic stimulus; GO:0050896 response to stimulus; GO:0080167 response to karrikin;	GO:0005618 cell wall; GO:0005623 cell; GO:0005911 cell-cell junction; GO:0009505 plant-type cell wall; GO:0009506 plasmodesma; GO:0030054 cell junction; GO:0030312 external encapsulating structure; GO:0055044 symplast; GO:0071944 cell periphery;
W9QXQ1	T-complex(predicted) OS=Morus notabilis OX=981085 GN=L484_006845 PE=4 SV=1	L484_006845	2.488	0.00102295	Up	132.6	0.827	1.061		0.585	0.564		1.192	0.913		1.397	1.462		plasma membrane									T	KOG1981	SOK1 kinase belonging to the STE20/SPS1/GC kinase family
W9RX58	Phenylalanine ammonia-lyase OS=Morus notabilis OX=981085 GN=L484_024372 PE=3 SV=1	L484_024372	2.458	0.00071644	Up	58.5	1.018	1.134	1.009	0.493	0.515	0.579	0.97	1.131	1.249	1.519	1.219	1.163	chloroplast	K10775	PAL; phenylalanine ammonia-lyase [EC:4.3.1.24]	map00360 Phenylalanine metabolism; map00940 Phenylpropanoid biosynthesis; map01100 Metabolic pathways; map01110 Biosynthesis of secondary metabolites	GO:0001101 response to acid chemical; GO:0006082 organic acid metabolic process; GO:0006464 cellular protein modification process; GO:0006508 proteolysis; GO:0006511 ubiquitin-dependent protein catabolic process; GO:0006725 cellular aromatic compound metabolic process; GO:0006807 nitrogen compound metabolic process; GO:0006950 response to stress; GO:0006979 response to oxidative stress; GO:000727…	GO:0005622 intracellular; GO:0005623 cell; GO:0005737 cytoplasm; GO:0005829 cytosol;	GO:0003824 catalytic activity; GO:0016829 lyase activity; GO:0016840 carbon-nitrogen lyase activity; GO:0016841 ammonia-lyase activity; GO:0045548 phenylalanine ammonia-lyase activity;			Q	KOG0222	Phenylalanine and histidine ammonia-lyase
W9R7H5	Inositol-3-phosphate synthase OS=Morus notabilis OX=981085 GN=L484_016608 PE=4 SV=1	L484_016608	2.337	0.00224032	Up	56.2	1.122	1.492	1.701	0.639	0.457	0.454	0.996	0.646	0.611	1.105	1.315	1.203	cytoplasm	K01858	INO1, ISYNA1; myo-inositol-1-phosphate synthase [EC:5.5.1.4]	map00562 Inositol phosphate metabolism; map01100 Metabolic pathways	GO:0000003 reproduction; GO:0000302 response to reactive oxygen species; GO:0002252 immune effector process; GO:0002376 immune system process; GO:0003006 developmental process involved in reproduction; GO:0005975 carbohydrate metabolic process; GO:0006020 inositol metabolic process; GO:0006021 inositol biosynthetic process; GO:0006066 alcohol metabolic process; GO:0006575 cellular modified amino …	GO:0005622 intracellular; GO:0005623 cell; GO:0005634 nucleus; GO:0005737 cytoplasm; GO:0043226 organelle; GO:0043227 membrane-bounded organelle; GO:0043229 intracellular organelle; GO:0043231 intracellular membrane-bounded organelle;	GO:0003824 catalytic activity; GO:0004512 inositol-3-phosphate synthase activity; GO:0016853 isomerase activity; GO:0016872 intramolecular lyase activity;			I	KOG0693	Myo-inositol-1-phosphate synthase
W9S4P2	PREDICTED: DUF674(predicted) OS=Morus notabilis OX=981085 GN=L484_000517 PE=4 SV=1	L484_000517	2.298	0.000506586	Up	37	0.916	0.763	0.769	0.576	0.688	0.608	0.948	1.281	1.151	1.56	1.269	1.472	chloroplast									L	KOG0017	FOG: Transposon-encoded proteins with TYA, reverse transcriptase, integrase domains in various combinations
W9REA8	PREDICTED: plastid-targeted(predicted) OS=Morus notabilis OX=981085 GN=L484_013184 PE=4 SV=1	L484_013184	2.248	0.00112994	Up	24.7	0.961	1.008	1.097	0.758	0.552	0.642	0.904	0.891	0.803	1.377	1.554	1.458	chloroplast
W9RB71	Cellulose synthase OS=Morus notabilis OX=981085 GN=L484_015857 PE=3 SV=1	L484_015857	2.232	7.53678e-05	Up	171.9	1.083	1.237	1.326	0.659	0.593	0.559	0.911	0.792	0.798	1.349	1.353	1.34	plasma membrane	K10999	CESA; cellulose synthase A [EC:2.4.1.12]		GO:0000271 polysaccharide biosynthetic process; GO:0000278 mitotic cell cycle; GO:0000281 mitotic cytokinesis; GO:0000910 cytokinesis; GO:0005975 carbohydrate metabolic process; GO:0005976 polysaccharide metabolic process; GO:0006073 cellular glucan metabolic process; GO:0006950 response to stress; GO:0006952 defense response; GO:0007049 cell cycle; GO:0008152 metabolic process; GO:0009058 biosyn…	GO:0005622 intracellular; GO:0005623 cell; GO:0005737 cytoplasm; GO:0005794 Golgi apparatus; GO:0005886 plasma membrane; GO:0012505 endomembrane system; GO:0016020 membrane; GO:0043226 organelle; GO:0043227 membrane-bounded organelle; GO:0043229 intracellular organelle; GO:0043231 intracellular membrane-bounded organelle; GO:0071944 cell periphery;	GO:0003824 catalytic activity; GO:0016740 transferase activity; GO:0016757 transferase activity, transferring glycosyl groups; GO:0016758 transferase activity, transferring hexosyl groups; GO:0016759 cellulose synthase activity; GO:0046527 glucosyltransferase activity;	PF00249	Myb-like DNA-binding domain
W9QQ86	SERPIN domain-containing protein OS=Morus notabilis OX=981085 GN=L484_021839 PE=3 SV=1	L484_021839	2.22	0.00241965	Up	46.7	0.61	0.642	0.525	0.549	0.76	0.55	1.397	1.347	1.522	1.472	1.251	1.404	cytoplasm	K13963	SERPINB; serpin B		GO:0009892 negative regulation of metabolic process; GO:0010466 negative regulation of peptidase activity; GO:0010605 negative regulation of macromolecule metabolic process; GO:0010951 negative regulation of endopeptidase activity; GO:0019222 regulation of metabolic process; GO:0030162 regulation of proteolysis; GO:0031323 regulation of cellular metabolic process; GO:0031324 negative regulation o…	GO:0005576 extracellular region; GO:0005615 extracellular space; GO:0005622 intracellular; GO:0005623 cell; GO:0005737 cytoplasm; GO:0048046 apoplast;	GO:0004857 enzyme inhibitor activity; GO:0004866 endopeptidase inhibitor activity; GO:0004867 serine-type endopeptidase inhibitor activity; GO:0004869 cysteine-type endopeptidase inhibitor activity; GO:0030234 enzyme regulator activity; GO:0030414 peptidase inhibitor activity; GO:0061134 peptidase regulator activity; GO:0061135 endopeptidase regulator activity; GO:0098772 molecular function regul…	PF00079	Serpin (serine protease inhibitor)	V	KOG2392	Serpin
W9QXH0	BAHD acyltransferase OS=Morus notabilis OX=981085 GN=L484_006268 PE=4 SV=1	L484_006268	2.195	0.0247852	Up	26.2	0.539	1.427		0.605	0.573		1.72	0.55		1.136	1.45		chloroplast	K13065	E2.3.1.133, HCT; shikimate O-hydroxycinnamoyltransferase [EC:2.3.1.133]	map00940 Phenylpropanoid biosynthesis; map00941 Flavonoid biosynthesis; map00945 Stilbenoid, diarylheptanoid and gingerol biosynthesis; map01100 Metabolic pathways; map01110 Biosynthesis of secondary metabolites	GO:0006807 nitrogen compound metabolic process; GO:0008152 metabolic process; GO:0009820 alkaloid metabolic process; GO:0071704 organic substance metabolic process; GO:1901564 organonitrogen compound metabolic process;		GO:0003824 catalytic activity; GO:0016740 transferase activity; GO:0016746 transferase activity, transferring acyl groups; GO:0016747 transferase activity, transferring acyl groups other than amino-acyl groups; GO:0050636 vinorine synthase activity;
W9SKW3	Glycosyltransferase OS=Morus notabilis OX=981085 GN=L484_010761 PE=3 SV=1	L484_010761	2.175	0.000429403	Up	56.6	0.822	0.962	0.971	0.609	0.559	0.606	1.149	1.06	1.305	1.326	1.407	1.126	chloroplast					GO:0005622 intracellular; GO:0005623 cell; GO:0043226 organelle; GO:0043227 membrane-bounded organelle; GO:0043229 intracellular organelle; GO:0043231 intracellular membrane-bounded organelle;	GO:0003824 catalytic activity; GO:0008194 UDP-glycosyltransferase activity; GO:0015020 glucuronosyltransferase activity; GO:0016740 transferase activity; GO:0016757 transferase activity, transferring glycosyl groups; GO:0016758 transferase activity, transferring hexosyl groups; GO:0035251 UDP-glucosyltransferase activity; GO:0046527 glucosyltransferase activity; GO:0080043 quercetin 3-O-glucosylt…			CG	KOG1192	UDP-glucuronosyl and UDP-glucosyl transferase
W9SIJ5	Ribonucleoside-diphosphate reductase small chain OS=Morus notabilis OX=981085 GN=L484_010775 PE=4 SV=1	L484_010775	2.138	0.000244643	Up	37.2	1.431	1.349	1.247	0.606	0.631	0.583	0.801	0.61	0.851	1.162	1.41	1.319	chloroplast	K10808	RRM2; ribonucleoside-diphosphate reductase subunit M2 [EC:1.17.4.1]	map00230 Purine metabolism; map00240 Pyrimidine metabolism; map00480 Glutathione metabolism; map01100 Metabolic pathways	GO:0006139 nucleobase-containing compound metabolic process; GO:0006259 DNA metabolic process; GO:0006260 DNA replication; GO:0006281 DNA repair; GO:0006725 cellular aromatic compound metabolic process; GO:0006807 nitrogen compound metabolic process; GO:0006950 response to stress; GO:0006974 cellular response to DNA damage stimulus; GO:0007275 multicellular organism development; GO:0008152 metabo…			PF00268	Ribonucleotide reductase, small chain	F	KOG1567	Ribonucleotide reductase, beta subunit
W9RYI2	Thermospermine synthase ACAULIS5 OS=Morus notabilis OX=981085 GN=L484_012370 PE=3 SV=1	L484_012370	2.107	0.00153589	Up	38	1.375	1.325		0.611	0.633		0.673	0.761		1.341	1.28		peroxisome	K18787	ACL5; thermospermine synthase [EC:2.5.1.79]		GO:0006810 transport; GO:0009888 tissue development; GO:0009914 hormone transport; GO:0009926 auxin polar transport; GO:0009987 cellular process; GO:0010087 phloem or xylem histogenesis; GO:0010089 xylem development; GO:0010817 regulation of hormone levels; GO:0030154 cell differentiation; GO:0032502 developmental process; GO:0048759 xylem vessel member cell differentiation; GO:0048856 anatomical…	GO:0005622 intracellular; GO:0005623 cell; GO:0005737 cytoplasm;	GO:0003824 catalytic activity; GO:0010487 thermospermine synthase activity; GO:0016740 transferase activity; GO:0016765 transferase activity, transferring alkyl or aryl (other than methyl) groups; GO:0016768 spermine synthase activity;	PF01564	Spermine/spermidine synthase	E	KOG1562	Spermidine synthase
W9T005	Uncharacterized protein OS=Morus notabilis OX=981085 GN=L484_020052 PE=4 SV=1	L484_020052	2.087	0.000269478	Up	19.9	0.901	0.859	0.691	0.689	0.753	0.65	1.034	0.855	1.168	1.333	1.533	1.499	nucleus
W9S668	TPX2 domain-containing protein OS=Morus notabilis OX=981085 GN=L484_016889 PE=4 SV=1	L484_016889	2.078	0.000977028	Up	50.8	1.118	1.288	1.528	0.729	0.6	0.619	0.829	0.613	0.63	1.324	1.499	1.224	nucleus
W9RDR0	Cellulose synthase OS=Morus notabilis OX=981085 GN=L484_005805 PE=3 SV=1	L484_005805	2.074	0.00151957	Up	156.1	1.17	1.194	1.376	0.52	0.689	0.631	0.961	0.876	0.834	1.349	1.308	1.159	plasma membrane	K10999	CESA; cellulose synthase A [EC:2.4.1.12]		GO:0000271 polysaccharide biosynthetic process; GO:0000278 mitotic cell cycle; GO:0000281 mitotic cytokinesis; GO:0000910 cytokinesis; GO:0001101 response to acid chemical; GO:0005975 carbohydrate metabolic process; GO:0005976 polysaccharide metabolic process; GO:0006073 cellular glucan metabolic process; GO:0006950 response to stress; GO:0006952 defense response; GO:0006970 response to osmotic s…	GO:0005618 cell wall; GO:0005622 intracellular; GO:0005623 cell; GO:0005737 cytoplasm; GO:0005794 Golgi apparatus; GO:0005886 plasma membrane; GO:0012505 endomembrane system; GO:0016020 membrane; GO:0030312 external encapsulating structure; GO:0043226 organelle; GO:0043227 membrane-bounded organelle; GO:0043229 intracellular organelle; GO:0043231 intracellular membrane-bounded organelle; GO:00719…	GO:0003824 catalytic activity; GO:0008194 UDP-glycosyltransferase activity; GO:0016740 transferase activity; GO:0016757 transferase activity, transferring glycosyl groups; GO:0016758 transferase activity, transferring hexosyl groups; GO:0016759 cellulose synthase activity; GO:0016760 cellulose synthase (UDP-forming) activity; GO:0035251 UDP-glucosyltransferase activity; GO:0046527 glucosyltransfe…
W9QVP1	Putative calcium-binding protein CML29 OS=Morus notabilis OX=981085 GN=L484_020138 PE=4 SV=1	L484_020138	2.073	0.00276076	Up	17.7	1.249	1.304		0.654	0.657		0.686	0.732		1.411	1.307		cytoplasm						GO:0005488 binding; GO:0005509 calcium ion binding; GO:0043167 ion binding; GO:0043169 cation binding; GO:0046872 metal ion binding;	PF13499; PF13833	EF-hand domain pair; EF-hand domain pair	T	KOG0027	Calmodulin and related proteins (EF-Hand superfamily)
W9S5T0	8-hydroxyquercetin 8-O-methyltransferase OS=Morus notabilis OX=981085 GN=L484_000920 PE=3 SV=1	L484_000920	2.069	0.0120796	Up	42.4	0.487	0.707	0.541	0.692	0.48	0.581	1.885	1.365	1.681	0.936	1.447	1.244	cytoplasm	K16040	ROMT; trans-resveratrol di-O-methyltransferase [EC:2.1.1.240]	map00945 Stilbenoid, diarylheptanoid and gingerol biosynthesis	GO:0006807 nitrogen compound metabolic process; GO:0008152 metabolic process; GO:0009058 biosynthetic process; GO:0009812 flavonoid metabolic process; GO:0009820 alkaloid metabolic process; GO:0009821 alkaloid biosynthetic process; GO:0009987 cellular process; GO:0032259 methylation; GO:0034641 cellular nitrogen compound metabolic process; GO:0044237 cellular metabolic process; GO:0044249 cellula…	GO:0005622 intracellular; GO:0005623 cell; GO:0005737 cytoplasm;	GO:0003824 catalytic activity; GO:0005488 binding; GO:0005515 protein binding; GO:0008168 methyltransferase activity; GO:0008171 O-methyltransferase activity; GO:0008757 S-adenosylmethionine-dependent methyltransferase activity; GO:0016740 transferase activity; GO:0016741 transferase activity, transferring one-carbon groups; GO:0030761 8-hydroxyquercitin 8-O-methyltransferase activity; GO:0030766…	PF08100; PF00891	Dimerisation domain; O-methyltransferase	S	KOG3178	Hydroxyindole-O-methyltransferase and related SAM-dependent methyltransferases
W9QYD3	Omega-6 fatty acid desaturase, endoplasmic reticulum isozyme 2 OS=Morus notabilis OX=981085 GN=L484_003236 PE=4 SV=1	L484_003236	2.058	0.00139522	Up	44	1.072	1.123	1.082	0.693	0.527	0.529	0.906	1.181	1.137	1.177	1.244	1.178	cytoplasm	K10256	FAD2; omega-6 fatty acid desaturase / acyl-lipid omega-6 desaturase (Delta-12 desaturase) [EC:1.14.19.6 1.14.19.22]	map01040 Biosynthesis of unsaturated fatty acids; map01100 Metabolic pathways; map01212 Fatty acid metabolism	GO:0008152 metabolic process; GO:0055114 oxidation-reduction process;	GO:0005622 intracellular; GO:0005623 cell; GO:0005737 cytoplasm; GO:0005783 endoplasmic reticulum; GO:0005789 endoplasmic reticulum membrane; GO:0012505 endomembrane system; GO:0016020 membrane; GO:0031984 organelle subcompartment; GO:0042175 nuclear outer membrane-endoplasmic reticulum membrane network; GO:0043226 organelle; GO:0043227 membrane-bounded organelle; GO:0043229 intracellular organel…	GO:0003824 catalytic activity; GO:0016491 oxidoreductase activity; GO:0016705 oxidoreductase activity, acting on paired donors, with incorporation or reduction of molecular oxygen; GO:0045485 omega-6 fatty acid desaturase activity;	PF00487	Fatty acid desaturase
W9R8P6	Aspartic proteinase nepenthesin-1 OS=Morus notabilis OX=981085 GN=L484_023982 PE=3 SV=1	L484_023982	2.049	0.00198085	Up	46.4	0.89	0.8	1.164	0.739	0.711	0.587	1.083	0.807	0.894	1.293	1.592	1.289	extracellular									O	KOG1339	Aspartyl protease
W9R7H6	patellin-4(predicted) OS=Morus notabilis OX=981085 GN=L484_025971 PE=4 SV=1	L484_025971	2	0.0144146	Up	64.5	0.854	1.167	1.465	0.912	0.704	0.507	0.756	0.659	0.717	1.477	1.457	1.311	nucleus					GO:0005622 intracellular; GO:0005623 cell; GO:0005634 nucleus; GO:0005737 cytoplasm; GO:0005829 cytosol; GO:0005886 plasma membrane; GO:0016020 membrane; GO:0043226 organelle; GO:0043227 membrane-bounded organelle; GO:0043229 intracellular organelle; GO:0043231 intracellular membrane-bounded organelle; GO:0071944 cell periphery;		PF03765; PF00650	CRAL/TRIO, N-terminal domain; CRAL/TRIO domain	I	KOG1471	Phosphatidylinositol transfer protein SEC14 and related proteins
W9RHR1	Endochitinase OS=Morus notabilis OX=981085 GN=L484_018119 PE=4 SV=1	L484_018119	0.113	0.00259294	Down	29.4	0.371	1.221	1.142	3.273	2.193	2.167	0.208	0.253	0.271	0.147	0.295	0.419	extracellular	K01183	E3.2.1.14; chitinase [EC:3.2.1.14]	map00520 Amino sugar and nucleotide sugar metabolism; map01100 Metabolic pathways			GO:0003824 catalytic activity; GO:0004553 hydrolase activity, hydrolyzing O-glycosyl compounds; GO:0004568 chitinase activity; GO:0016787 hydrolase activity; GO:0016798 hydrolase activity, acting on glycosyl bonds;	PF00187; PF00182	Chitin recognition protein; Chitinase class I	S	KOG4742	Predicted chitinase
W9SLI2	DYW_deaminase domain-containing protein OS=Morus notabilis OX=981085 GN=L484_000761 PE=4 SV=1	L484_000761	0.173	0.00448254	Down	91.3	0.473	0.453	1.058	3.019	2.207	1.833	0.273	0.969	0.494	0.235	0.371	0.615	nucleus									G	KOG4701	Chitinase
W9SM65	Ferredoxin--NADP reductase, embryo isozyme OS=Morus notabilis OX=981085 GN=L484_002073 PE=4 SV=1	L484_002073	0.179	0.000940087	Down	32.9	0.638	1.842	1.615	2.525	1.582	1.738	0.392	0.32	0.362	0.445	0.315	0.285	cytoplasm	K02641	petH; ferredoxin--NADP+ reductase [EC:1.18.1.2]	map00195 Photosynthesis; map01100 Metabolic pathways				PF00175	Oxidoreductase NAD-binding domain	C	KOG1158	NADP/FAD dependent oxidoreductase
W9QVU7	Beta-amylase(predicted) OS=Morus notabilis OX=981085 GN=L484_016734 PE=4 SV=1	L484_016734	0.201	0.0247171	Down	10.2	1.683	1.279		1.437	2.103		0.452	0.334		0.417	0.296		cytoplasm	K01177	E3.2.1.2; beta-amylase [EC:3.2.1.2]	map00500 Starch and sucrose metabolism; map01100 Metabolic pathways
W9R956	DUF4149 domain-containing protein OS=Morus notabilis OX=981085 GN=L484_001912 PE=4 SV=1	L484_001912	0.213	0.0172481	Down	23.6		1.639	1.593		1.699	1.6		0.382	0.383		0.28	0.423	plasma membrane							PF13664	Domain of unknown function (DUF4149)	S	KOG2886	Uncharacterized conserved protein
W9SVW1	Cysteine proteinase inhibitor OS=Morus notabilis OX=981085 GN=L484_027872 PE=3 SV=1	L484_027872	0.232	0.0375689	Down	25.3		0.719	1.034		2.517	1.793		0.383	0.555		0.382	0.618	extracellular				GO:0001101 response to acid chemical; GO:0006950 response to stress; GO:0006970 response to osmotic stress; GO:0006972 hyperosmotic response; GO:0006979 response to oxidative stress; GO:0009266 response to temperature stimulus; GO:0009409 response to cold; GO:0009414 response to water deprivation; GO:0009415 response to water; GO:0009628 response to abiotic stimulus; GO:0009892 negative regulatio…	GO:0005622 intracellular; GO:0005623 cell; GO:0005737 cytoplasm; GO:0005783 endoplasmic reticulum; GO:0005829 cytosol; GO:0012505 endomembrane system; GO:0043226 organelle; GO:0043227 membrane-bounded organelle; GO:0043229 intracellular organelle; GO:0043231 intracellular membrane-bounded organelle;	GO:0002020 protease binding; GO:0004857 enzyme inhibitor activity; GO:0004866 endopeptidase inhibitor activity; GO:0004869 cysteine-type endopeptidase inhibitor activity; GO:0005488 binding; GO:0005515 protein binding; GO:0019899 enzyme binding; GO:0030234 enzyme regulator activity; GO:0030414 peptidase inhibitor activity; GO:0043167 ion binding; GO:0043169 cation binding; GO:0046872 metal ion bi…	PF00031	Cystatin domain
W9S2P6	Beta-amylase OS=Morus notabilis OX=981085 GN=L484_018288 PE=3 SV=1	L484_018288	0.242	0.00119593	Down	58.3	1.592	1.21	0.508	1.404	1.873	2.517	0.507	0.438	0.468	0.47	0.479	0.452	cytoplasm	K01177	E3.2.1.2; beta-amylase [EC:3.2.1.2]	map00500 Starch and sucrose metabolism; map01100 Metabolic pathways				PF01373	Glycosyl hydrolase family 14
W9T0K2	Osmotin-like protein OSM34 OS=Morus notabilis OX=981085 GN=L484_026587 PE=4 SV=1	L484_026587	0.252	0.0127509	Down	37.9	0.405	0.719	0.553	2.721	1.341	2.341	0.537	1.158	0.613	0.336	0.782	0.493	chloroplast				GO:0002376 immune system process; GO:0006950 response to stress; GO:0006952 defense response; GO:0006955 immune response; GO:0006970 response to osmotic stress; GO:0009605 response to external stimulus; GO:0009607 response to biotic stimulus; GO:0009617 response to bacterium; GO:0009620 response to fungus; GO:0009628 response to abiotic stimulus; GO:0009651 response to salt stress; GO:0009814 def…			PF00314; PF00182	Thaumatin family; Chitinase class I	P	KOG4742	Predicted chitinase
W9RA82	NFU1 iron-sulfur cluster protein(predicted) OS=Morus notabilis OX=981085 GN=L484_011604 PE=4 SV=1	L484_011604	0.267	0.0128221	Down	17.6	0.514	0.733	0.693	2.61	1.65	1.975	0.59	0.862	0.649	0.286	0.696	0.682	chloroplast
W9QQU7	Mitochondrial glycoprotein(predicted) OS=Morus notabilis OX=981085 GN=L484_016973 PE=4 SV=1	L484_016973	0.277	0.0414051	Down	28.7	1.314	1.553		1.543	1.739		0.568	0.372		0.575	0.335		chloroplast	K15414	C1QBP; complement component 1 Q subcomponent-binding protein, mitochondrial			GO:0005622 intracellular; GO:0005623 cell; GO:0005737 cytoplasm; GO:0005739 mitochondrion; GO:0043226 organelle; GO:0043227 membrane-bounded organelle; GO:0043229 intracellular organelle; GO:0043231 intracellular membrane-bounded organelle;		PF02330	Mitochondrial glycoprotein	C	KOG2536	MAM33, mitochondrial matrix glycoprotein
W9R7H8	Glycosyltransferase OS=Morus notabilis OX=981085 GN=L484_007419 PE=3 SV=1	L484_007419	0.329	0.00510168	Down	50.3	1.302	0.777	0.827	1.717	1.499	1.529	0.494	0.984	1.282	0.469	0.727	0.363	cytoplasm	K13691	SGT1; pathogen-inducible salicylic acid glucosyltransferase [EC:2.4.1.-]		GO:0000302 response to reactive oxygen species; GO:0001101 response to acid chemical; GO:0006082 organic acid metabolic process; GO:0006520 cellular amino acid metabolic process; GO:0006725 cellular aromatic compound metabolic process; GO:0006807 nitrogen compound metabolic process; GO:0006950 response to stress; GO:0006970 response to osmotic stress; GO:0006972 hyperosmotic response; GO:0006979 …	GO:0005622 intracellular; GO:0005623 cell; GO:0005737 cytoplasm; GO:0005829 cytosol; GO:0043226 organelle; GO:0043227 membrane-bounded organelle; GO:0043229 intracellular organelle; GO:0043231 intracellular membrane-bounded organelle;	GO:0003824 catalytic activity; GO:0008194 UDP-glycosyltransferase activity; GO:0016740 transferase activity; GO:0016757 transferase activity, transferring glycosyl groups; GO:0016758 transferase activity, transferring hexosyl groups; GO:0035251 UDP-glucosyltransferase activity; GO:0046527 glucosyltransferase activity; GO:0052638 indole-3-butyrate beta-glucosyltransferase activity; GO:0052639 sali…			H	KOG1192	UDP-glucuronosyl and UDP-glucosyl transferase
W9SEK2	(-)-germacrene D synthase OS=Morus notabilis OX=981085 GN=L484_001052 PE=3 SV=1	L484_001052	0.33	6.76478e-05	Down	61.4	1.303	1.297	1.254	1.493	1.703	1.673	0.711	0.484	0.5	0.485	0.548	0.573	chloroplast	K15803	GERD; (-)-germacrene D synthase [EC:4.2.3.75]	map00909 Sesquiterpenoid and triterpenoid biosynthesis	GO:0006629 lipid metabolic process; GO:0006644 phospholipid metabolic process; GO:0006720 isoprenoid metabolic process; GO:0006721 terpenoid metabolic process; GO:0006793 phosphorus metabolic process; GO:0006796 phosphate-containing compound metabolic process; GO:0008152 metabolic process; GO:0008299 isoprenoid biosynthetic process; GO:0008610 lipid biosynthetic process; GO:0009058 biosynthetic p…		GO:0003824 catalytic activity; GO:0010333 terpene synthase activity; GO:0010334 sesquiterpene synthase activity; GO:0016829 lyase activity; GO:0016835 carbon-oxygen lyase activity; GO:0016838 carbon-oxygen lyase activity, acting on phosphates;	PF01397; PF03936	Terpene synthase, N-terminal domain; Terpene synthase family, metal binding domain
W9RGH5	Thaumatin(predicted) OS=Morus notabilis OX=981085 GN=L484_022592 PE=4 SV=1	L484_022592	0.331	0.0024074	Down	26.1	0.614	0.604	0.802	2.049	1.292	1.66	0.814	1.505	0.889	0.525	0.481	0.65	chloroplast				GO:0006950 response to stress; GO:0006952 defense response; GO:0050896 response to stimulus;			PF00314	Thaumatin family
W9RJZ5	Proteinase inhibitor OS=Morus notabilis OX=981085 GN=L484_005749 PE=4 SV=1	L484_005749	0.343	0.000112489	Down	14.5	0.818	0.762	0.887	1.916	1.685	1.967	0.662	0.849	0.546	0.605	0.705	0.6	chloroplast							PF00280	Potato inhibitor I family
W9SD82	Gnk2-like domain containing protein(predicted) OS=Morus notabilis OX=981085 GN=L484_018282 PE=4 SV=1	L484_018282	0.349	0.00523878	Down	27.4	0.55	0.933	0.759	2.202	1.362	2.165	0.434	0.958	0.587	0.714	0.747	0.537	extracellular				GO:0001101 response to acid chemical; GO:0009719 response to endogenous stimulus; GO:0009725 response to hormone; GO:0009737 response to abscisic acid; GO:0010033 response to organic substance; GO:0033993 response to lipid; GO:0042221 response to chemical; GO:0050896 response to stimulus; GO:0097305 response to alcohol; GO:1901700 response to oxygen-containing compound;	GO:0005618 cell wall; GO:0005622 intracellular; GO:0005623 cell; GO:0005737 cytoplasm; GO:0005773 vacuole; GO:0030312 external encapsulating structure; GO:0043226 organelle; GO:0043227 membrane-bounded organelle; GO:0043229 intracellular organelle; GO:0043231 intracellular membrane-bounded organelle; GO:0071944 cell periphery;
W9RPJ6	Tryptophan synthase beta chain 2 OS=Morus notabilis OX=981085 GN=L484_009686 PE=3 SV=1	L484_009686	0.351	0.00350289	Down	54.5	0.974	1.258	1.025	1.887	1.526	1.588	0.715	0.627	0.743	0.425	0.589	0.739	chloroplast	K06001	trpB; tryptophan synthase beta chain [EC:4.2.1.20]	map00260 Glycine, serine and threonine metabolism; map00400 Phenylalanine, tyrosine and tryptophan biosynthesis; map01100 Metabolic pathways; map01110 Biosynthesis of secondary metabolites; map01230 Biosynthesis of amino acids						E	KOG1395	Tryptophan synthase beta chain
W9S8W3	Chalcone synthase A OS=Morus notabilis OX=981085 GN=PKS1 PE=2 SV=1	PKS1	0.356	0.00664086	Down	42.5	0.945	1.489	0.522	1.667	1.141	1.621	0.99	0.677	1.372	0.399	0.692	0.485	cytoplasm				GO:0006725 cellular aromatic compound metabolic process; GO:0007275 multicellular organism development; GO:0008152 metabolic process; GO:0009058 biosynthetic process; GO:0009555 pollen development; GO:0009653 anatomical structure morphogenesis; GO:0009987 cellular process; GO:0010208 pollen wall assembly; GO:0010584 pollen exine formation; GO:0010927 cellular component assembly involved in morpho…	GO:0005622 intracellular; GO:0005623 cell; GO:0005737 cytoplasm; GO:0005783 endoplasmic reticulum; GO:0012505 endomembrane system; GO:0043226 organelle; GO:0043227 membrane-bounded organelle; GO:0043229 intracellular organelle; GO:0043231 intracellular membrane-bounded organelle;	GO:0003824 catalytic activity; GO:0016740 transferase activity; GO:0016746 transferase activity, transferring acyl groups; GO:0016747 transferase activity, transferring acyl groups other than amino-acyl groups; GO:0090439 tetraketide alpha-pyrone synthase activity;	PF00195; PF02797	Chalcone and stilbene synthases, N-terminal domain; Chalcone and stilbene synthases, C-terminal domain
W9SAP4	Putative nitronate monooxygenase OS=Morus notabilis OX=981085 GN=L484_010808 PE=4 SV=1	L484_010808	0.363	0.000786397	Down	35.8	0.723	0.735	0.718	1.816	1.473	1.887	0.951	1.146	0.823	0.535	0.646	0.699	cytoplasm							PF03060	Nitronate monooxygenase
W9RJH0	DUF3700 domain-containing protein OS=Morus notabilis OX=981085 GN=L484_025667 PE=4 SV=1	L484_025667	0.371	0.000297834	Down	28.1	0.502	0.578	0.519	1.582	1.621	1.974	1.236	1.108	0.863	0.589	0.691	0.642	nucleus							PF12481	Aluminium induced protein
W9RC18	Methionine gamma-lyase OS=Morus notabilis OX=981085 GN=L484_015342 PE=3 SV=1	L484_015342	0.374	0.000136548	Down	48.4	0.781	0.831	0.763	1.698	1.543	1.841	0.836	0.946	0.815	0.638	0.68	0.581	nucleus	K01761	E4.4.1.11; methionine-gamma-lyase [EC:4.4.1.11]	map00270 Cysteine and methionine metabolism; map00450 Selenocompound metabolism; map01100 Metabolic pathways				PF01053	Cys/Met metabolism PLP-dependent enzyme	E	KOG0053	Cystathionine beta-lyases/cystathionine gamma-synthases
W9RKZ6	Outer membrane lipoprotein blc OS=Morus notabilis OX=981085 GN=L484_016874 PE=3 SV=1	L484_016874	0.374	0.000226124	Down	21.3	0.616	0.47	0.705	1.863	1.664	1.64	0.958	1.161	1.081	0.563	0.705	0.662	cytoplasm	K03098	APOD; apolipoprotein D and lipocalin family protein			GO:0005623 cell; GO:0009279 cell outer membrane; GO:0016020 membrane; GO:0019867 outer membrane; GO:0030312 external encapsulating structure; GO:0030313 cell envelope; GO:0031975 envelope; GO:0071944 cell periphery;		PF08212	Lipocalin-like domain	M	KOG4824	Apolipoprotein D/Lipocalin
W9QSM0	Glucan endo-1,3-beta-glucosidase, basic isoform OS=Morus notabilis OX=981085 GN=L484_016565 PE=3 SV=1	L484_016565	0.394	0.00606555	Down	34	0.588		0.851	2.006		1.738	0.66		0.665	0.728		0.746	chloroplast				GO:0000272 polysaccharide catabolic process; GO:0005975 carbohydrate metabolic process; GO:0005976 polysaccharide metabolic process; GO:0006073 cellular glucan metabolic process; GO:0006074 (1->3)-beta-D-glucan metabolic process; GO:0006076 (1->3)-beta-D-glucan catabolic process; GO:0006950 response to stress; GO:0006952 defense response; GO:0008152 metabolic process; GO:0009056 catabolic process…	GO:0005576 extracellular region; GO:0005623 cell; GO:0005886 plasma membrane; GO:0016020 membrane; GO:0031224 intrinsic component of membrane; GO:0031225 anchored component of membrane; GO:0031226 intrinsic component of plasma membrane; GO:0046658 anchored component of plasma membrane; GO:0048046 apoplast; GO:0071944 cell periphery;	GO:0003824 catalytic activity; GO:0004553 hydrolase activity, hydrolyzing O-glycosyl compounds; GO:0005488 binding; GO:0008422 beta-glucosidase activity; GO:0015926 glucosidase activity; GO:0016787 hydrolase activity; GO:0016798 hydrolase activity, acting on glycosyl bonds; GO:0030246 carbohydrate binding; GO:0030247 polysaccharide binding; GO:0042973 glucan endo-1,3-beta-D-glucosidase activity;	PF00332	Glycosyl hydrolases family 17
W9RY40	Glutathione S-transferase zeta class OS=Morus notabilis OX=981085 GN=L484_020259 PE=3 SV=1	L484_020259	0.406	0.000879494	Down	35.4	1.511	1.606	1.362	1.511	1.171	1.459	0.483	0.622	0.593	0.494	0.601	0.587	nucleus,plasma membrane	K01800	maiA, GSTZ1; maleylacetoacetate isomerase [EC:5.2.1.2]	map00350 Tyrosine metabolism; map01100 Metabolic pathways	GO:0006082 organic acid metabolic process; GO:0006725 cellular aromatic compound metabolic process; GO:0008152 metabolic process; GO:0009056 catabolic process; GO:0009404 toxin metabolic process; GO:0009407 toxin catabolic process; GO:0009636 response to toxic substance; GO:0009987 cellular process; GO:0016054 organic acid catabolic process; GO:0018958 phenol-containing compound metabolic process…	GO:0005622 intracellular; GO:0005623 cell; GO:0005737 cytoplasm; GO:0005829 cytosol;	GO:0003824 catalytic activity; GO:0016034 maleylacetoacetate isomerase activity; GO:0016853 isomerase activity; GO:0016859 cis-trans isomerase activity;	PF02798	Glutathione S-transferase, N-terminal domain	O	KOG0868	Glutathione S-transferase
W9REP1	Universal stress protein A-like protein OS=Morus notabilis OX=981085 GN=L484_007799 PE=4 SV=1	L484_007799	0.411	0.0415834	Down	18	0.597		0.974	1.699		1.389	1.17		0.903	0.534		0.735	cytoplasm					GO:0005623 cell; GO:0005886 plasma membrane; GO:0016020 membrane; GO:0071944 cell periphery;	GO:0000166 nucleotide binding; GO:0005488 binding; GO:0008144 drug binding; GO:0016208 AMP binding; GO:0017076 purine nucleotide binding; GO:0030554 adenyl nucleotide binding; GO:0032553 ribonucleotide binding; GO:0032555 purine ribonucleotide binding; GO:0032559 adenyl ribonucleotide binding; GO:0036094 small molecule binding; GO:0043167 ion binding; GO:0043168 anion binding; GO:0043169 cation b…	PF00582	Universal stress protein family
W9RHL7	DNA polymerase epsilon catalytic subunit A(predicted) OS=Morus notabilis OX=981085 GN=L484_009017 PE=4 SV=1	L484_009017	0.415	0.000330329	Down	17.4	0.793	0.867	0.956	1.577	1.568	1.717	0.943	0.799	0.742	0.686	0.746	0.585	nucleus
W9RYB3	Beta-amylase OS=Morus notabilis OX=981085 GN=L484_008461 PE=3 SV=1	L484_008461	0.427	0.00978538	Down	58.9	0.756	0.877	0.722	1.705	1.209	1.905	0.947	1.053	0.8	0.592	0.861	0.603	nucleus							PF01373	Glycosyl hydrolase family 14
W9QG21	PREDICTED: CISIN_1g031376mg(predicted) OS=Morus notabilis OX=981085 GN=L484_016939 PE=4 SV=1	L484_016939	0.432	0.0114304	Down	18.7	0.929	0.429	0.778	1.274	1.943	1.463	0.986	1.133	1.015	0.781	0.495	0.744	nucleus
W9RQ29	Mitochondrial import inner membrane translocase subunit OS=Morus notabilis OX=981085 GN=L484_024103 PE=3 SV=1	L484_024103	0.433	0.0394798	Down	9.4	0.607	0.947	1.018	1.769	0.814	1.719	0.973	1.585	0.709	0.652	0.654	0.555	chloroplast	K17781	TIM13; mitochondrial import inner membrane translocase subunit TIM13		GO:0006605 protein targeting; GO:0006626 protein targeting to mitochondrion; GO:0006810 transport; GO:0006839 mitochondrial transport; GO:0006886 intracellular protein transport; GO:0006996 organelle organization; GO:0007005 mitochondrion organization; GO:0007006 mitochondrial membrane organization; GO:0007007 inner mitochondrial membrane organization; GO:0008104 protein localization; GO:0009987 …	GO:0005622 intracellular; GO:0005623 cell; GO:0005737 cytoplasm; GO:0005739 mitochondrion; GO:0005740 mitochondrial envelope; GO:0005758 mitochondrial intermembrane space; GO:0031967 organelle envelope; GO:0031970 organelle envelope lumen; GO:0031974 membrane-enclosed lumen; GO:0031975 envelope; GO:0032991 protein-containing complex; GO:0042719 mitochondrial intermembrane space protein transporte…	GO:0005215 transporter activity; GO:0005488 binding; GO:0005507 copper ion binding; GO:0043167 ion binding; GO:0043169 cation binding; GO:0046872 metal ion binding; GO:0046914 transition metal ion binding;	PF02953	Tim10/DDP family zinc finger	U	KOG1733	Mitochondrial import inner membrane translocase, subunit TIM13
W9S4P5	PAM2 domain-containing protein(predicted) OS=Morus notabilis OX=981085 GN=L484_008616 PE=4 SV=1	L484_008616	0.438	0.000240588	Down	19.8	0.669	0.676	0.68	1.738	1.508	1.748	0.92	1.027	0.846	0.673	0.788	0.726	chloroplast
W9S0F1	Expansin-like protein OS=Morus notabilis OX=981085 GN=L484_024050 PE=3 SV=1	L484_024050	0.454	6.31181e-05	Down	27.9	0.665	0.63	0.667	1.352	1.398	1.558	1.386	1.321	1.138	0.669	0.651	0.637	chloroplast							PF03330; PF01357	Rare lipoprotein A (RlpA)-like double-psi beta-barrel; Pollen allergen
W9QW41	Protein DCL chloroplastic(predicted) OS=Morus notabilis OX=981085 GN=L484_015949 PE=4 SV=1	L484_015949	0.456	0.0122218	Down	25.5	1.43	1.13	1.369	1.658	1.166	1.028	0.441	1.019	0.986	0.471	0.67	0.617	nucleus				GO:0000003 reproduction; GO:0003006 developmental process involved in reproduction; GO:0006996 organelle organization; GO:0006997 nucleus organization; GO:0007000 nucleolus organization; GO:0007275 multicellular organism development; GO:0009790 embryo development; GO:0009791 post-embryonic development; GO:0009793 embryo development ending in seed dormancy; GO:0009987 cellular process; GO:0010154 …	GO:0005622 intracellular; GO:0005623 cell; GO:0005634 nucleus; GO:0043226 organelle; GO:0043227 membrane-bounded organelle; GO:0043229 intracellular organelle; GO:0043231 intracellular membrane-bounded organelle;
W9QFG3	IAA-amino acid hydrolase ILR1-like 5 OS=Morus notabilis OX=981085 GN=L484_008123 PE=4 SV=1	L484_008123	0.458	0.0352033	Down	47.4	1.156	0.976	1.205	1.253	1.94	1.306	1.023	0.642	0.52	0.687	0.442	0.932	extracellular	K14664	ILR1; IAA-amino acid hydrolase [EC:3.5.1.-]		GO:0002682 regulation of immune system process; GO:0002831 regulation of response to biotic stimulus; GO:0006950 response to stress; GO:0009611 response to wounding; GO:0010112 regulation of systemic acquired resistance; GO:0031347 regulation of defense response; GO:0032101 regulation of response to external stimulus; GO:0043900 regulation of multi-organism process; GO:0045088 regulation of innat…	GO:0005622 intracellular; GO:0005623 cell; GO:0005737 cytoplasm; GO:0005783 endoplasmic reticulum; GO:0005886 plasma membrane; GO:0012505 endomembrane system; GO:0016020 membrane; GO:0043226 organelle; GO:0043227 membrane-bounded organelle; GO:0043229 intracellular organelle; GO:0043231 intracellular membrane-bounded organelle; GO:0071944 cell periphery;	GO:0003824 catalytic activity; GO:0010178 IAA-amino acid conjugate hydrolase activity; GO:0010179 IAA-Ala conjugate hydrolase activity; GO:0016787 hydrolase activity; GO:0016810 hydrolase activity, acting on carbon-nitrogen (but not peptide) bonds;	PF07687	Peptidase dimerisation domain
W9R8I8	Nematode resistance protein-like HSPRO2(predicted) OS=Morus notabilis OX=981085 GN=L484_026387 PE=4 SV=1	L484_026387	0.458	0.0149214	Down	54.1	0.734		0.894	1.482		1.713	1.007		0.809	0.778		0.685	cytoplasm
W9S0I1	Aquaporin TIP2-3 OS=Morus notabilis OX=981085 GN=L484_024090 PE=3 SV=1	L484_024090	0.461	0.000922065	Down	25	1.047	1.159	0.88	1.413	1.15	1.539	0.923	1.048	0.951	0.617	0.643	0.63	vacuolar membrane	K09873	TIP; aquaporin TIP		GO:0006810 transport; GO:0006811 ion transport; GO:0006812 cation transport; GO:0006833 water transport; GO:0015695 organic cation transport; GO:0015696 ammonium transport; GO:0015837 amine transport; GO:0015843 methylammonium transport; GO:0019755 one-carbon compound transport; GO:0034220 ion transmembrane transport; GO:0042044 fluid transport; GO:0051179 localization; GO:0051234 establishment o…	GO:0000322 storage vacuole; GO:0000325 plant-type vacuole; GO:0000326 protein storage vacuole; GO:0005622 intracellular; GO:0005623 cell; GO:0005737 cytoplasm; GO:0005773 vacuole; GO:0005774 vacuolar membrane; GO:0005886 plasma membrane; GO:0005887 integral component of plasma membrane; GO:0009507 chloroplast; GO:0009536 plastid; GO:0009705 plant-type vacuole membrane; GO:0016020 membrane; GO:001…	GO:0005215 transporter activity; GO:0005275 amine transmembrane transporter activity; GO:0005372 water transmembrane transporter activity; GO:0008324 cation transmembrane transporter activity; GO:0008519 ammonium transmembrane transporter activity; GO:0015075 ion transmembrane transporter activity; GO:0015101 organic cation transmembrane transporter activity; GO:0015200 methylammonium transmembra…			G	KOG0223	Aquaporin (major intrinsic protein family)
W9QS96	Uncharacterized protein OS=Morus notabilis OX=981085 GN=L484_018876 PE=4 SV=1	L484_018876	0.463	0.00465422	Down	20.4	1.107	1.146	1.001	1.554	1.029	1.466	0.749	1.198	0.877	0.59	0.627	0.656	vacuolar membrane
W9S9M7	Glutamate dehydrogenase OS=Morus notabilis OX=981085 GN=L484_017087 PE=3 SV=1	L484_017087	0.471	0.000247156	Down	44.3	0.911	0.885	0.927	1.396	1.234	1.482	1.076	1.158	1.035	0.61	0.67	0.655	mitochondria	K00261	GLUD1_2, gdhA; glutamate dehydrogenase (NAD(P)+) [EC:1.4.1.3]	map00220 Arginine biosynthesis; map00250 Alanine, aspartate and glutamate metabolism; map00910 Nitrogen metabolism; map01100 Metabolic pathways; map01200 Carbon metabolism	GO:0006950 response to stress; GO:0006970 response to osmotic stress; GO:0008152 metabolic process; GO:0009628 response to abiotic stimulus; GO:0009651 response to salt stress; GO:0010035 response to inorganic substance; GO:0010038 response to metal ion; GO:0042221 response to chemical; GO:0046686 response to cadmium ion; GO:0050896 response to stimulus; GO:0055114 oxidation-reduction process;	GO:0005622 intracellular; GO:0005623 cell; GO:0005737 cytoplasm; GO:0005739 mitochondrion; GO:0005773 vacuole; GO:0005774 vacuolar membrane; GO:0016020 membrane; GO:0031090 organelle membrane; GO:0043226 organelle; GO:0043227 membrane-bounded organelle; GO:0043229 intracellular organelle; GO:0043231 intracellular membrane-bounded organelle; GO:0098588 bounding membrane of organelle; GO:0098805 wh…	GO:0000166 nucleotide binding; GO:0003824 catalytic activity; GO:0004352 glutamate dehydrogenase (NAD+) activity; GO:0004353 glutamate dehydrogenase [NAD(P)+] activity; GO:0005488 binding; GO:0005507 copper ion binding; GO:0005524 ATP binding; GO:0008144 drug binding; GO:0008270 zinc ion binding; GO:0016491 oxidoreductase activity; GO:0016638 oxidoreductase activity, acting on the CH-NH2 group of…	PF02812; PF00208	Glu/Leu/Phe/Val dehydrogenase, dimerisation domain; Glutamate/Leucine/Phenylalanine/Valine dehydrogenase	E	KOG2250	Glutamate/leucine/phenylalanine/valine dehydrogenases
W9SAB6	Putative S-adenosylmethionine-dependent methyltransferase OS=Morus notabilis OX=981085 GN=L484_016217 PE=4 SV=1	L484_016217	0.472	0.000138803	Down	39.6	0.853	0.688	0.702	1.368	1.449	1.59	1.088	1.13	0.899	0.68	0.733	0.667	cytoskeleton	K21483	SAMT; salicylate 1-O-methyltransferase [EC:2.1.1.274]
W9QR81	SHSP domain-containing protein OS=Morus notabilis OX=981085 GN=L484_016474 PE=3 SV=1	L484_016474	0.472	0.0102457	Down	22.2	0.777	0.752	0.789	1.23	1.69	1.112	1.384	0.799	1.567	0.609	0.76	0.533	chloroplast	K13993	HSP20; HSP20 family protein	map04141 Protein processing in endoplasmic reticulum						O	KOG0710	Molecular chaperone (small heat-shock protein Hsp26/Hsp42)
W9QSY0	Putative amidase OS=Morus notabilis OX=981085 GN=L484_024962 PE=4 SV=1	L484_024962	0.474	0.0278255	Down	55.9	1.347	0.582	1.127	1.587	1.492	1.071	0.513	1.434	0.881	0.553	0.492	0.922	chloroplast	K01426	E3.5.1.4, amiE; amidase [EC:3.5.1.4]	map00330 Arginine and proline metabolism; map00360 Phenylalanine metabolism; map00380 Tryptophan metabolism; map01100 Metabolic pathways			GO:0003824 catalytic activity; GO:0016787 hydrolase activity; GO:0016810 hydrolase activity, acting on carbon-nitrogen (but not peptide) bonds; GO:0016811 hydrolase activity, acting on carbon-nitrogen (but not peptide) bonds, in linear amides;			J	KOG1211	Amidases
W9R4B9	Nitrogen regulatory protein P-II-like protein OS=Morus notabilis OX=981085 GN=L484_018783 PE=3 SV=1	L484_018783	0.484	0.000784453	Down	22.2	1.27	1.236	1.319	1.274	1.329	1.27	0.917	0.825	0.722	0.539	0.627	0.707	chloroplast				GO:0000820 regulation of glutamine family amino acid metabolic process; GO:0000821 regulation of arginine metabolic process; GO:0006521 regulation of cellular amino acid metabolic process; GO:0006807 nitrogen compound metabolic process; GO:0008152 metabolic process; GO:0009058 biosynthetic process; GO:0009314 response to radiation; GO:0009416 response to light stimulus; GO:0009628 response to abi…	GO:0005622 intracellular; GO:0005623 cell; GO:0005737 cytoplasm; GO:0005829 cytosol; GO:0009507 chloroplast; GO:0009534 chloroplast thylakoid; GO:0009536 plastid; GO:0009579 thylakoid; GO:0031976 plastid thylakoid; GO:0031984 organelle subcompartment; GO:0043226 organelle; GO:0043227 membrane-bounded organelle; GO:0043229 intracellular organelle; GO:0043231 intracellular membrane-bounded organell…	GO:0000166 nucleotide binding; GO:0000287 magnesium ion binding; GO:0005488 binding; GO:0005524 ATP binding; GO:0008144 drug binding; GO:0010307 acetylglutamate kinase regulator activity; GO:0017076 purine nucleotide binding; GO:0019207 kinase regulator activity; GO:0030234 enzyme regulator activity; GO:0030554 adenyl nucleotide binding; GO:0032553 ribonucleotide binding; GO:0032555 purine ribonu…	PF00543	Nitrogen regulatory protein P-II
W9RQ20	Peroxidase OS=Morus notabilis OX=981085 GN=L484_016288 PE=3 SV=1	L484_016288	0.486	0.00661889	Down	37	1.323	1.343	1.042	1.36	1.154	1.389	0.824	0.869	0.798	0.493	0.635	0.77	chloroplast	K00430	E1.11.1.7; peroxidase [EC:1.11.1.7]	map00940 Phenylpropanoid biosynthesis; map01100 Metabolic pathways; map01110 Biosynthesis of secondary metabolites	GO:0008152 metabolic process; GO:0009636 response to toxic substance; GO:0009664 plant-type cell wall organization; GO:0009987 cellular process; GO:0016043 cellular component organization; GO:0042221 response to chemical; GO:0045229 external encapsulating structure organization; GO:0050896 response to stimulus; GO:0051716 cellular response to stimulus; GO:0055114 oxidation-reduction process; GO:0…	GO:0005618 cell wall; GO:0005623 cell; GO:0005911 cell-cell junction; GO:0009505 plant-type cell wall; GO:0009506 plasmodesma; GO:0030054 cell junction; GO:0030312 external encapsulating structure; GO:0055044 symplast; GO:0071944 cell periphery;	GO:0003824 catalytic activity; GO:0004601 peroxidase activity; GO:0016209 antioxidant activity; GO:0016491 oxidoreductase activity; GO:0016684 oxidoreductase activity, acting on peroxide as acceptor;	PF00141	Peroxidase
W9RGL4	AAI domain-containing protein OS=Morus notabilis OX=981085 GN=L484_019049 PE=4 SV=1	L484_019049	0.487	0.0018661	Down	13.4	1.027	1.227	1.462	1.685	1.289	1.245	0.579	0.81	0.62	0.709	0.674	0.673	chloroplast
W9RXG9	Putative acyl-activating enzyme 6 OS=Morus notabilis OX=981085 GN=L484_007718 PE=4 SV=1	L484_007718	0.493	0.00120942	Down	60.7	0.931	0.953	0.798	1.42	1.148	1.453	1.036	1.19	1.056	0.613	0.709	0.659	cytoplasm					GO:0005622 intracellular; GO:0005623 cell; GO:0005737 cytoplasm; GO:0005777 peroxisome; GO:0042579 microbody; GO:0043226 organelle; GO:0043227 membrane-bounded organelle; GO:0043229 intracellular organelle; GO:0043231 intracellular membrane-bounded organelle;		PF13193	Domain of unknown function (DUF4009)	I	KOG1176	Acyl-CoA synthetase
W9QCR6	Glycosyl hydrolase(predicted) OS=Morus notabilis OX=981085 GN=L484_009724 PE=4 SV=1	L484_009724	0.495	0.000476434	Down	96.3	0.822	0.903	0.772	1.324	1.468	1.368	1.082	0.989	1.151	0.771	0.649	0.638	nucleus	K06611	E2.4.1.67; stachyose synthetase [EC:2.4.1.67]	map00052 Galactose metabolism; map01100 Metabolic pathways	GO:0006950 response to stress; GO:0006979 response to oxidative stress; GO:0009628 response to abiotic stimulus; GO:0050896 response to stimulus; GO:0080167 response to karrikin;		GO:0003824 catalytic activity; GO:0008378 galactosyltransferase activity; GO:0016740 transferase activity; GO:0016757 transferase activity, transferring glycosyl groups; GO:0016758 transferase activity, transferring hexosyl groups; GO:0047268 galactinol-raffinose galactosyltransferase activity;
