# Supplementary material for: Comparative Proteomic Analysis of Tolerant and Sensitive Varieties Reveals That Phenylpropanoid Biosynthesis Contributes to Salt Tolerance in Mulberry
Source: Int J Mol Sci. 2021 Aug 30;22(17):9402. doi: 10.3390/ijms22179402 (PMC8431035; doi:10.3390/ijms22179402)
Supplement: Supplementary file 1 [file ijms-22-09402-s001.zip › Supplementary Files/table S3 - G12S vs G12ck.xlsx]

## Sheet: Up
KEGG pathway	Mapping	Background	All Mapping	All Background	Fold Enrichment	Fisher's exact test p value	-log10(p value)	Related proteins
map01200 Carbon metabolism	12	193	56	2613	2.9	0.000578119	3.24	W9SEB7 W9QLN4 W9RG01 W9S9M7 W9RND6 W9SA81 W9RJ43 W9SJV2 W9SX88 W9QYR1 W9RKE6 W9QW05
map01212 Fatty acid metabolism	4	54	56	2613	3.46	0.0270526	1.57	W9SEB7 W9T0D2 W9RG01 W9RND6
map00592 alpha-Linolenic acid metabolism	3	36	56	2613	3.89	0.0404139	1.39	W9SEB7 W9RG01 W9RND6
map00630 Glyoxylate and dicarboxylate metabolism	5	52	56	2613	4.49	0.00455005	2.34	W9RJ43 W9SJV2 W9SX88 W9RKE6 W9QW05
map00380 Tryptophan metabolism	3	26	56	2613	5.38	0.0170999	1.77	W9QSH7 W9QZ75 W9RJ43
map00340 Histidine metabolism	2	15	56	2613	6.22	0.0396229	1.4	W9QSH7 W9QZ75
map00480 Glutathione metabolism	8	58	56	2613	6.44	2.23033e-05	4.65	W9RBX4 W9S3E0 W9QWQ9 W9QLQ7 W9QPN8 W9QM81 W9RT74 W9QYR1
map00640 Propanoate metabolism	5	35	56	2613	6.67	0.000749955	3.12	W9SEB7 W9RG01 W9RND6 W9SA81 W9S1D3
map04146 Peroxisome	8	54	56	2613	6.91	1.29382e-05	4.89	W9SEB7 W9RZN8 W9RG01 W9RND6 W9RJ43 W9SJV2 W9QYR1 W9QW05
map00770 Pantothenate and CoA biosynthesis	3	20	56	2613	7	0.00820934	2.09	W9SAF8 W9SCY9 W9RCP2
map00330 Arginine and proline metabolism	5	33	56	2613	7.07	0.000566508	3.25	W9QSH7 W9QZ75 W9RH73 W9QV49 W9RJ66
map00071 Fatty acid degradation	6	39	56	2613	7.18	0.000139499	3.86	W9SEB7 W9T0D2 W9RG01 W9QSH7 W9RND6 W9QZ75
map00280 Valine, leucine and isoleucine degradation	7	45	56	2613	7.26	3.42018e-05	4.47	W9SAF8 W9T0D2 W9QSH7 W9SCY9 W9SA81 W9QZ75 W9S1D3
map00310 Lysine degradation	3	19	56	2613	7.37	0.00708452	2.15	W9QSH7 W9S3X0 W9QZ75
map00410 beta-Alanine metabolism	6	35	56	2613	8	7.41529e-05	4.13	W9SEB7 W9RG01 W9QSH7 W9RND6 W9SA81 W9QZ75
map01040 Biosynthesis of unsaturated fatty acids	3	17	56	2613	8.23	0.00512481	2.29	W9SEB7 W9RG01 W9RND6
map00966 Glucosinolate biosynthesis	2	6	56	2613	15.55	0.00640419	2.19	W9SAF8 W9SCY9

## Sheet: Up Pathway2Protein
KEGG pathway	Fisher's exact test p value	Protein accession	Protein description	Gene name	G12S/G12ck Ratio	G12S/G12ck P value	Regulated Type	MW [kDa]	JS_1	KEGG KO No.	Jck_1	G12S_1	G12ck_1	JS_2	Jck_2	G12S_2	G12ck_2	JS_3	Jck_3	G12S_3	G12ck_3
map00220 Arginine biosynthesis	0.092217	W9S9M7	Glutamate dehydrogenase OS=Morus notabilis OX=981085 GN=L484_017087 PE=3 SV=1	L484_017087	1.51	0.00180941	Up	44.3	0.61	K00261	1.076	1.396	0.911	0.67	1.158	1.234	0.885	0.655	1.035	1.482	0.927
map00220 Arginine biosynthesis	0.092217	W9RJ66	Ureohydrolase(predicted) OS=Morus notabilis OX=981085 GN=L484_025588 PE=3 SV=1	L484_025588	1.378	0.00135975	Up	37.1	0.869	K01476	1.078	1.193	0.853	0.861	1.243	1.085	0.798	0.894	1.121	1.083	0.788
map00260 Glycine, serine and threonine metabolism	0.074048	W9RPJ6	Tryptophan synthase beta chain 2 OS=Morus notabilis OX=981085 GN=L484_009686 PE=3 SV=1	L484_009686	1.535	0.0133469	Up	54.5	0.425	K06001	0.715	1.887	0.974	0.589	0.627	1.526	1.258	0.739	0.743	1.588	1.025
map00260 Glycine, serine and threonine metabolism	0.074048	W9QSH7	Aldehyde dehydrogenase family 7 member A1 OS=Morus notabilis OX=981085 GN=L484_027409 PE=3 SV=1	L484_027409	1.345	0.000745629	Up	65.3	0.833	K14085	1.053	1.244	0.88	0.896	1.096	1.137	0.88	0.937	1.017	1.135	0.855
map00260 Glycine, serine and threonine metabolism	0.074048	W9QW05	Serine--glyoxylate aminotransferase OS=Morus notabilis OX=981085 GN=L484_002102 PE=3 SV=1	L484_002102	1.366	0.00769067	Up	39.6	1.017	K00830	1.116	1.01	0.807	1.032	1.141	1.047	0.789	0.903	1.051	1.233	0.813
map00270 Cysteine and methionine metabolism	0.0584749	W9SAF8	Branched-chain-amino-acid aminotransferase OS=Morus notabilis OX=981085 GN=L484_007099 PE=3 SV=1	L484_007099	1.731	0.00954828	Up	72.8	0.789	K00826	0.92	1.428	0.863					0.817	0.799	1.588	0.879
map00270 Cysteine and methionine metabolism	0.0584749	W9QLN4	Cysteine synthase OS=Morus notabilis OX=981085 GN=L484_012393 PE=3 SV=1	L484_012393	1.365	0.00221578	Up	40.4	0.842	K13034	1.146	1.206	0.801	0.81	1.235	1.107	0.856	0.812	1.267	1.054	0.81
map00270 Cysteine and methionine metabolism	0.0584749	W9SCY9	Branched-chain-amino-acid aminotransferase OS=Morus notabilis OX=981085 GN=L484_007100 PE=3 SV=1	L484_007100	1.459	0.016977	Up	43.3	0.831	K00826	1.08	1.151	0.938	0.951	1.053	1.146	0.85	0.922	0.83	1.461	0.787
map00270 Cysteine and methionine metabolism	0.0584749	W9RC18	Methionine gamma-lyase OS=Morus notabilis OX=981085 GN=L484_015342 PE=3 SV=1	L484_015342	2.14	0.000184611	Up	48.4	0.638	K01761	0.836	1.698	0.781	0.68	0.946	1.543	0.831	0.581	0.815	1.841	0.763
map00280 Valine, leucine and isoleucine degradation	3.42018e-05	W9SAF8	Branched-chain-amino-acid aminotransferase OS=Morus notabilis OX=981085 GN=L484_007099 PE=3 SV=1	L484_007099	1.731	0.00954828	Up	72.8	0.789	K00826	0.92	1.428	0.863					0.817	0.799	1.588	0.879
map00280 Valine, leucine and isoleucine degradation	3.42018e-05	W9T0D2	Acyl-CoA_dh_1 domain-containing protein(predicted) OS=Morus notabilis OX=981085 GN=L484_021501 PE=4 SV=1	L484_021501	1.353	0.0327708	Up	10.5	0.984	K00249	1.143	0.957	0.917	0.915	1.224	1.123	0.738	0.803	1.232	1.198	0.767
map00280 Valine, leucine and isoleucine degradation	3.42018e-05	W9QSH7	Aldehyde dehydrogenase family 7 member A1 OS=Morus notabilis OX=981085 GN=L484_027409 PE=3 SV=1	L484_027409	1.345	0.000745629	Up	65.3	0.833	K14085	1.053	1.244	0.88	0.896	1.096	1.137	0.88	0.937	1.017	1.135	0.855
map00280 Valine, leucine and isoleucine degradation	3.42018e-05	W9SCY9	Branched-chain-amino-acid aminotransferase OS=Morus notabilis OX=981085 GN=L484_007100 PE=3 SV=1	L484_007100	1.459	0.016977	Up	43.3	0.831	K00826	1.08	1.151	0.938	0.951	1.053	1.146	0.85	0.922	0.83	1.461	0.787
map00280 Valine, leucine and isoleucine degradation	3.42018e-05	W9SA81	Aldehyde dehydrogenase family 6 member B2 OS=Morus notabilis OX=981085 GN=L484_014786 PE=4 SV=1	L484_014786	1.436	0.00955085	Up	104.1	0.822	K00140	0.999	1.262	0.921	0.894	1.1	1.115	0.9	0.896	0.972	1.363	0.783
map00280 Valine, leucine and isoleucine degradation	3.42018e-05	W9QZ75	Aldehyde dehydrogenase OS=Morus notabilis OX=981085 GN=L484_013364 PE=3 SV=1	L484_013364	1.396	0.0175837	Up	54.2	0.674	K00128	0.989	1.404	0.94	0.952	1.021	1.105	0.922	0.808	1.123	1.215	0.805
map00280 Valine, leucine and isoleucine degradation	3.42018e-05	W9S1D3	Dihydrolipoamide acetyltransferase component of pyruvate dehydrogenase complex OS=Morus notabilis OX=981085 GN=L484_007206 PE=3 SV=1	L484_007206	1.44	0.0154833	Up	53.9	0.829	K09699	0.928	1.344	0.899	0.857	1.035	1.091	0.947	0.855	0.889	1.422	0.833
map00290 Valine, leucine and isoleucine biosynthesis	0.0554299	W9SAF8	Branched-chain-amino-acid aminotransferase OS=Morus notabilis OX=981085 GN=L484_007099 PE=3 SV=1	L484_007099	1.731	0.00954828	Up	72.8	0.789	K00826	0.92	1.428	0.863					0.817	0.799	1.588	0.879
map00290 Valine, leucine and isoleucine biosynthesis	0.0554299	W9SCY9	Branched-chain-amino-acid aminotransferase OS=Morus notabilis OX=981085 GN=L484_007100 PE=3 SV=1	L484_007100	1.459	0.016977	Up	43.3	0.831	K00826	1.08	1.151	0.938	0.951	1.053	1.146	0.85	0.922	0.83	1.461	0.787
map00310 Lysine degradation	0.00708452	W9QSH7	Aldehyde dehydrogenase family 7 member A1 OS=Morus notabilis OX=981085 GN=L484_027409 PE=3 SV=1	L484_027409	1.345	0.000745629	Up	65.3	0.833	K14085	1.053	1.244	0.88	0.896	1.096	1.137	0.88	0.937	1.017	1.135	0.855
map00310 Lysine degradation	0.00708452	W9S3X0	Alpha-aminoadipic semialdehyde synthase OS=Morus notabilis OX=981085 GN=L484_019572 PE=4 SV=1	L484_019572	1.503	0.00014139	Up	119.4	0.709	K14157	1.092	1.239	0.865	0.891	1.049	1.307	0.815	0.794	0.961	1.301	0.879
map00310 Lysine degradation	0.00708452	W9QZ75	Aldehyde dehydrogenase OS=Morus notabilis OX=981085 GN=L484_013364 PE=3 SV=1	L484_013364	1.396	0.0175837	Up	54.2	0.674	K00128	0.989	1.404	0.94	0.952	1.021	1.105	0.922	0.808	1.123	1.215	0.805
map00330 Arginine and proline metabolism	0.000566508	W9QSH7	Aldehyde dehydrogenase family 7 member A1 OS=Morus notabilis OX=981085 GN=L484_027409 PE=3 SV=1	L484_027409	1.345	0.000745629	Up	65.3	0.833	K14085	1.053	1.244	0.88	0.896	1.096	1.137	0.88	0.937	1.017	1.135	0.855
map00330 Arginine and proline metabolism	0.000566508	W9QZ75	Aldehyde dehydrogenase OS=Morus notabilis OX=981085 GN=L484_013364 PE=3 SV=1	L484_013364	1.396	0.0175837	Up	54.2	0.674	K00128	0.989	1.404	0.94	0.952	1.021	1.105	0.922	0.808	1.123	1.215	0.805
map00330 Arginine and proline metabolism	0.000566508	W9RH73	Ornithine aminotransferase OS=Morus notabilis OX=981085 GN=L484_005329 PE=3 SV=1	L484_005329	1.652	0.0161395	Up	26.9	0.813	K00819	1.053	1.339	0.849	0.922	0.971	1.168	0.936	0.864	0.868	1.579	0.689
map00330 Arginine and proline metabolism	0.000566508	W9QV49	Ornithine aminotransferase OS=Morus notabilis OX=981085 GN=L484_005328 PE=3 SV=1	L484_005328	1.582	0.00685296	Up	32.3	0.84	K00819	1.109	1.133	0.791	0.863	0.974	1.3	0.899	0.85	0.892	1.477	0.781
map00330 Arginine and proline metabolism	0.000566508	W9RJ66	Ureohydrolase(predicted) OS=Morus notabilis OX=981085 GN=L484_025588 PE=3 SV=1	L484_025588	1.378	0.00135975	Up	37.1	0.869	K01476	1.078	1.193	0.853	0.861	1.243	1.085	0.798	0.894	1.121	1.083	0.788
map00340 Histidine metabolism	0.0396229	W9QSH7	Aldehyde dehydrogenase family 7 member A1 OS=Morus notabilis OX=981085 GN=L484_027409 PE=3 SV=1	L484_027409	1.345	0.000745629	Up	65.3	0.833	K14085	1.053	1.244	0.88	0.896	1.096	1.137	0.88	0.937	1.017	1.135	0.855
map00340 Histidine metabolism	0.0396229	W9QZ75	Aldehyde dehydrogenase OS=Morus notabilis OX=981085 GN=L484_013364 PE=3 SV=1	L484_013364	1.396	0.0175837	Up	54.2	0.674	K00128	0.989	1.404	0.94	0.952	1.021	1.105	0.922	0.808	1.123	1.215	0.805
map00380 Tryptophan metabolism	0.0170999	W9QSH7	Aldehyde dehydrogenase family 7 member A1 OS=Morus notabilis OX=981085 GN=L484_027409 PE=3 SV=1	L484_027409	1.345	0.000745629	Up	65.3	0.833	K14085	1.053	1.244	0.88	0.896	1.096	1.137	0.88	0.937	1.017	1.135	0.855
map00380 Tryptophan metabolism	0.0170999	W9QZ75	Aldehyde dehydrogenase OS=Morus notabilis OX=981085 GN=L484_013364 PE=3 SV=1	L484_013364	1.396	0.0175837	Up	54.2	0.674	K00128	0.989	1.404	0.94	0.952	1.021	1.105	0.922	0.808	1.123	1.215	0.805
map00380 Tryptophan metabolism	0.0170999	W9RJ43	Catalase OS=Morus notabilis OX=981085 GN=L484_024851 PE=3 SV=1	L484_024851	1.396	0.000233234	Up	56.9	0.771	K03781	1.014	1.276	0.916	0.795	1.017	1.24	0.947	0.771	1.053	1.32	0.885
map00410 beta-Alanine metabolism	7.41529e-05	W9SEB7	Acyl-coenzyme A oxidase OS=Morus notabilis OX=981085 GN=L484_024073 PE=3 SV=1	L484_024073	1.303	0.0187726	Up	80.4	0.879	K00232	0.953	1.193	0.964					0.824	0.994	1.247	0.909
map00410 beta-Alanine metabolism	7.41529e-05	W9RG01	Acyl-coenzyme A oxidase OS=Morus notabilis OX=981085 GN=L484_002157 PE=3 SV=1	L484_002157	1.322	0.0059057	Up	74.8	0.855	K00232	1.052	1.1	0.952	0.846	1.062	1.217	0.865	0.803	1.037	1.277	0.902
map00410 beta-Alanine metabolism	7.41529e-05	W9QSH7	Aldehyde dehydrogenase family 7 member A1 OS=Morus notabilis OX=981085 GN=L484_027409 PE=3 SV=1	L484_027409	1.345	0.000745629	Up	65.3	0.833	K14085	1.053	1.244	0.88	0.896	1.096	1.137	0.88	0.937	1.017	1.135	0.855
map00410 beta-Alanine metabolism	7.41529e-05	W9RND6	Acyl-coenzyme A oxidase 4 OS=Morus notabilis OX=981085 GN=L484_016399 PE=3 SV=1	L484_016399	1.417	0.000264734	Up	48.2	0.836	K00232	1.084	1.2	0.877	0.786	1.153	1.191	0.852	0.775	1.078	1.297	0.873
map00410 beta-Alanine metabolism	7.41529e-05	W9SA81	Aldehyde dehydrogenase family 6 member B2 OS=Morus notabilis OX=981085 GN=L484_014786 PE=4 SV=1	L484_014786	1.436	0.00955085	Up	104.1	0.822	K00140	0.999	1.262	0.921	0.894	1.1	1.115	0.9	0.896	0.972	1.363	0.783
map00410 beta-Alanine metabolism	7.41529e-05	W9QZ75	Aldehyde dehydrogenase OS=Morus notabilis OX=981085 GN=L484_013364 PE=3 SV=1	L484_013364	1.396	0.0175837	Up	54.2	0.674	K00128	0.989	1.404	0.94	0.952	1.021	1.105	0.922	0.808	1.123	1.215	0.805
map00480 Glutathione metabolism	2.23033e-05	W9RBX4	Glutathione S-transferase U17 OS=Morus notabilis OX=981085 GN=L484_021055 PE=4 SV=1	L484_021055	1.455	0.0380197	Up	25.3	0.709	K00799	0.737	1.557	0.997	0.862	1.046	1.102	0.99	0.706	0.821	1.561	0.913
map00480 Glutathione metabolism	2.23033e-05	W9S3E0	GST C-terminal domain-containing protein OS=Morus notabilis OX=981085 GN=L484_007779 PE=4 SV=1	L484_007779	2.004	0.0106367	Up	17.2	0.981	K00799	1.137	1.298	0.585	0.913	1.237	1.193	0.658
map00480 Glutathione metabolism	2.23033e-05	W9QWQ9	Glutathione S-transferase OS=Morus notabilis OX=981085 GN=L484_009075 PE=3 SV=1	L484_009075	1.478	0.0254454	Up	25.3	0.961	K00799	1.056	1.254	0.725	0.918	1.278	1.134	0.663	0.894	1.252	0.981	0.892
map00480 Glutathione metabolism	2.23033e-05	W9QLQ7	Glutathione S-transferase OS=Morus notabilis OX=981085 GN=L484_009076 PE=3 SV=1	L484_009076	1.422	0.00196265	Up	28.6	0.825	K00799	1.047	1.197	0.945	0.838	1.054	1.235	0.839	0.751	1.131	1.253	0.808
map00480 Glutathione metabolism	2.23033e-05	W9QPN8	GST C-terminal domain-containing protein OS=Morus notabilis OX=981085 GN=L484_024295 PE=4 SV=1	L484_024295	1.407	0.019235	Up	22.7	0.769	K00799	1.041	1.263	0.927					0.763	0.899	1.384	0.954
map00480 Glutathione metabolism	2.23033e-05	W9QM81	Putative glutathione S-transferase parA OS=Morus notabilis OX=981085 GN=L484_007404 PE=4 SV=1	L484_007404	1.749	0.000884853	Up	24.2	0.805	K00799	0.957	1.417	0.803	0.869	1.052	1.252	0.828	0.709	0.982	1.535	0.773
map00480 Glutathione metabolism	2.23033e-05	W9RT74	Glutathione peroxidase OS=Morus notabilis OX=981085 GN=L484_024694 PE=3 SV=1	L484_024694	1.324	0.0145278	Up	20.5	0.9	K00432	1.024	1.108	0.889	0.997	1.134	1.124	0.73	0.923	1.028	1.112	0.906
map00480 Glutathione metabolism	2.23033e-05	W9QYR1	Isocitrate dehydrogenase [NADP] OS=Morus notabilis OX=981085 GN=L484_019201 PE=3 SV=1	L484_019201	1.314	0.00063977	Up	45.6	0.973	K00031	1.032	1.162	0.831	0.881	1.112	1.134	0.86	0.874	1.096	1.12	0.909
map04146 Peroxisome	1.29382e-05	W9SEB7	Acyl-coenzyme A oxidase OS=Morus notabilis OX=981085 GN=L484_024073 PE=3 SV=1	L484_024073	1.303	0.0187726	Up	80.4	0.879	K00232	0.953	1.193	0.964					0.824	0.994	1.247	0.909
map04146 Peroxisome	1.29382e-05	W9RZN8	Nudix hydrolase 15 OS=Morus notabilis OX=981085 GN=L484_006147 PE=4 SV=1	L484_006147	1.515	0.0212669	Up	25.8		K17879				0.75	1.026	1.296	0.929	0.696	1.098	1.373	0.833
map04146 Peroxisome	1.29382e-05	W9RG01	Acyl-coenzyme A oxidase OS=Morus notabilis OX=981085 GN=L484_002157 PE=3 SV=1	L484_002157	1.322	0.0059057	Up	74.8	0.855	K00232	1.052	1.1	0.952	0.846	1.062	1.217	0.865	0.803	1.037	1.277	0.902
map04146 Peroxisome	1.29382e-05	W9RND6	Acyl-coenzyme A oxidase 4 OS=Morus notabilis OX=981085 GN=L484_016399 PE=3 SV=1	L484_016399	1.417	0.000264734	Up	48.2	0.836	K00232	1.084	1.2	0.877	0.786	1.153	1.191	0.852	0.775	1.078	1.297	0.873
map04146 Peroxisome	1.29382e-05	W9RJ43	Catalase OS=Morus notabilis OX=981085 GN=L484_024851 PE=3 SV=1	L484_024851	1.396	0.000233234	Up	56.9	0.771	K03781	1.014	1.276	0.916	0.795	1.017	1.24	0.947	0.771	1.053	1.32	0.885
map04146 Peroxisome	1.29382e-05	W9SJV2	Peroxisomal (S)-2-hydroxy-acid oxidase GLO3 OS=Morus notabilis OX=981085 GN=L484_008151 PE=3 SV=1	L484_008151	1.38	0.0448682	Up	22.1	0.717	K11517	1.176	1.138	0.969	0.809	1.333	1.153	0.721	1.106	1.202	0.999	0.694
map04146 Peroxisome	1.29382e-05	W9QYR1	Isocitrate dehydrogenase [NADP] OS=Morus notabilis OX=981085 GN=L484_019201 PE=3 SV=1	L484_019201	1.314	0.00063977	Up	45.6	0.973	K00031	1.032	1.162	0.831	0.881	1.112	1.134	0.86	0.874	1.096	1.12	0.909
map04146 Peroxisome	1.29382e-05	W9QW05	Serine--glyoxylate aminotransferase OS=Morus notabilis OX=981085 GN=L484_002102 PE=3 SV=1	L484_002102	1.366	0.00769067	Up	39.6	1.017	K00830	1.116	1.01	0.807	1.032	1.141	1.047	0.789	0.903	1.051	1.233	0.813

## Sheet: Down
KEGG pathway	Mapping	Background	All Mapping	All Background	Fold Enrichment	Fisher's exact test p value	-log10(p value)	Related proteins
map00940 Phenylpropanoid biosynthesis	10	100	97	2613	2.69	0.00335299	2.47	W9SKH0 W9RWZ8 W9QVH4 W9RX58 W9SKH6 W9S0A7 W9R0J3 W9RC94 W9RW29 W9RGX8
map00520 Amino sugar and nucleotide sugar metabolism	9	81	97	2613	2.99	0.00261727	2.58	W9S2A4 W9RKG0 W9S336 W9RPG5 W9S961 W9R277 W9S732 W9R4P1 W9SD88
map04145 Phagosome	5	37	97	2613	3.64	0.01079	1.97	W9RNR2 W9R393 W9RGU1 W9S7F7 W9QZW3
map03008 Ribosome biogenesis in eukaryotes	6	39	97	2613	4.14	0.00270759	2.57	W9R3Q6 W9R658 W9RT56 W9S1H3 W9S4D7 W9QCQ7
map03030 DNA replication	4	24	97	2613	4.49	0.0107089	1.97	W9SZ84 W9S3E5 W9QCY1 W9QX95
map00240 Pyrimidine metabolism	6	34	97	2613	4.75	0.0012969	2.89	W9RZW0 W9R213 W9QN06 W9S1F8 W9SIJ5 W9RFW9
map01040 Biosynthesis of unsaturated fatty acids	3	17	97	2613	4.75	0.0231005	1.64	W9QMT8 W9S3T2 W9QYD3
map00100 Steroid biosynthesis	3	12	97	2613	6.73	0.00854918	2.07	W9RC24 W9R4R7 W9SSB5

## Sheet: Down Pathway2Protein
KEGG pathway	Fisher's exact test p value	Protein accession	Protein description	Gene name	G12S/G12ck Ratio	G12S/G12ck P value	Regulated Type	MW [kDa]	JS_1	KEGG KO No.	Jck_1	G12S_1	G12ck_1	JS_2	Jck_2	G12S_2	G12ck_2	JS_3	Jck_3	G12S_3	G12ck_3
map00940 Phenylpropanoid biosynthesis	0.00335299	W9SKH0	Peroxidase OS=Morus notabilis OX=981085 GN=L484_026629 PE=3 SV=1	L484_026629	0.731	0.0014263	Down	34.1	0.959	K00430	1.006	0.884	1.144	1.04	1.026	0.801	1.134	1.131	0.991	0.781	1.095
map00940 Phenylpropanoid biosynthesis	0.00335299	W9RWZ8	Phenylalanine ammonia-lyase OS=Morus notabilis OX=981085 GN=L484_024371 PE=3 SV=1	L484_024371	0.709	0.000891569	Down	83.4	1.27	K10775	0.954	0.755	1.009	1.093	1.045	0.76	1.109	1.147	1.151	0.706	1.014
map00940 Phenylpropanoid biosynthesis	0.00335299	W9QVH4	Hydroxycinnamoyl-Coenzyme A shikimate/quinate hydroxycinnamoyltransferase OS=Morus notabilis OX=981085 GN=L484_018077 PE=4 SV=1	L484_018077	0.569	0.0106688	Down	49.5	1.305	K13065	0.72	0.687	1.272	1.095	0.811	0.898	1.187	1.226	0.767	0.595	1.372
map00940 Phenylpropanoid biosynthesis	0.00335299	W9RX58	Phenylalanine ammonia-lyase OS=Morus notabilis OX=981085 GN=L484_024372 PE=3 SV=1	L484_024372	0.502	0.00034692	Down	58.5	1.519	K10775	0.97	0.493	1.018	1.219	1.131	0.515	1.134	1.163	1.249	0.579	1.009
map00940 Phenylpropanoid biosynthesis	0.00335299	W9SKH6	Phenylalanine ammonia-lyase OS=Morus notabilis OX=981085 GN=L484_013052 PE=3 SV=1	L484_013052	0.673	0.0194686	Down	75.7	1.18	K10775	0.945	0.747	1.124	1.026	1.022	0.877	1.05	1.188	1.023	0.612	1.15
map00940 Phenylpropanoid biosynthesis	0.00335299	W9S0A7	4-coumarate--CoA ligase 1 OS=Morus notabilis OX=981085 GN=L484_005683 PE=4 SV=1	L484_005683	0.618	0.00090542	Down	70.4	1.18	K01904	0.688	0.79	1.302	1.094	0.902	0.837	1.204	1.182	0.785	0.707	1.268
map00940 Phenylpropanoid biosynthesis	0.00335299	W9R0J3	Bifunctional dihydroflavonol 4-reductase/flavanone 4-reductase OS=Morus notabilis OX=981085 GN=L484_013511 PE=4 SV=1	L484_013511	0.765	0.0206059	Down	37	1.124	K09753	0.696	0.931	1.186	1.015	0.892	0.997	1.135	1.082	0.904	0.789	1.23
map00940 Phenylpropanoid biosynthesis	0.00335299	W9RC94	Peroxidase OS=Morus notabilis OX=981085 GN=L484_013524 PE=3 SV=1	L484_013524	0.748	0.00244837	Down	37.5	1.381	K00430	0.784	0.826	1.035	1.119	0.819	0.868	1.165	1.206	0.853	0.81	1.149
map00940 Phenylpropanoid biosynthesis	0.00335299	W9RW29	Caffeic acid 3-O-methyltransferase OS=Morus notabilis OX=981085 GN=L484_019619 PE=3 SV=1	L484_019619	0.665	0.000447723	Down	35.3	0.815	K13066	0.685	0.961	1.538	0.777	0.872	0.936	1.415	0.789	0.887	0.968	1.356
map00940 Phenylpropanoid biosynthesis	0.00335299	W9RGX8	Peroxidase OS=Morus notabilis OX=981085 GN=L484_015468 PE=3 SV=1	L484_015468	0.567	0.0290287	Down	35		K00430				0.961	0.671	0.789	1.6	1.01	0.708	0.901	1.382
