# Supplementary material for: Comparative Proteomic Analysis of Tolerant and Sensitive Varieties Reveals That Phenylpropanoid Biosynthesis Contributes to Salt Tolerance in Mulberry
Source: Int J Mol Sci. 2021 Aug 30;22(17):9402. doi: 10.3390/ijms22179402 (PMC8431035; doi:10.3390/ijms22179402)
Supplement: Supplementary file 1 [file ijms-22-09402-s001.zip › Supplementary Files/table S4 - G12SvsJS .xlsx]

## Sheet: Up
KEGG pathway	Mapping	Background	All Mapping	All Background	Fold Enrichment	Fisher's exact test p value	-log10(p value)	Related proteins
map00520 Amino sugar and nucleotide sugar metabolism	8	81	117	2613	2.21	0.0264905	1.58	W9SD62 W9SHG1 W9RT75 W9RBY6 W9S336 W9RPG5 W9S961 W9SD88
map00940 Phenylpropanoid biosynthesis	10	100	117	2613	2.23	0.0125648	1.9	W9R7Q6 W9QXH0 W9RWZ8 W9QVH4 W9RX58 W9SKH6 W9RE06 W9S0A7 W9R7I0 W9RC94
map00230 Purine metabolism	6	58	117	2613	2.31	0.0428967	1.37	W9R213 W9RE14 W9RXT4 W9QN06 W9SIJ5 W9RDX4
map00564 Glycerophospholipid metabolism	7	51	117	2613	3.07	0.0067809	2.17	W9QFF0 W9RZM5 W9QB64 W9R4T2 W9QP96 W9QX76 W9SBG2
map03420 Nucleotide excision repair	4	29	117	2613	3.08	0.0381515	1.42	W9SQK6 W9QYZ5 W9SZ84 W9QX95
map00860 Porphyrin and chlorophyll metabolism	5	35	117	2613	3.19	0.0182668	1.74	W9RAB8 W9RWR9 W9RAC2 W9SCK2 W9RS09
map03008 Ribosome biogenesis in eukaryotes	6	39	117	2613	3.44	0.00687928	2.16	W9R3Q6 W9R658 W9RYJ9 W9R469 W9S343 W9S4D7
map00941 Flavonoid biosynthesis	5	30	117	2613	3.72	0.00957986	2.02	W9S004 W9QXH0 W9QVH4 W9RY02 W9RXD3
map00945 Stilbenoid, diarylheptanoid and gingerol biosynthesis	4	21	117	2613	4.25	0.0126486	1.9	W9R084 W9S5T0 W9QXH0 W9QVH4
map03030 DNA replication	5	24	117	2613	4.65	0.00354144	2.45	W9SQK6 W9QYZ5 W9SZ84 W9QCY1 W9QX95
map03430 Mismatch repair	5	20	117	2613	5.58	0.00149156	2.83	W9SQK6 W9QYZ5 W9SZ84 W9QX95 W9SUX1
map00073 Cutin, suberine and wax biosynthesis	2	8	117	2613	5.58	0.0466366	1.33	W9R5G3 W9S017
map00943 Isoflavonoid biosynthesis	2	6	117	2613	7.44	0.0264928	1.58	W9S004 W9RXD3

## Sheet: Up Pathway2Protein
KEGG pathway	Fisher's exact test p value	Protein accession	Protein description	Gene name	JS/G12S Ratio	JS/G12S P value	Regulated Type	MW [kDa]	JS_1	KEGG KO No.	Jck_1	G12S_1	G12ck_1	JS_2	Jck_2	G12S_2	G12ck_2	JS_3	Jck_3	G12S_3	G12ck_3
map00940 Phenylpropanoid biosynthesis	0.0125648	W9R7Q6	Reticuline oxidase-like protein OS=Morus notabilis OX=981085 GN=L484_025977 PE=3 SV=1	L484_025977	1.374	0.00117448	Up	59.9	1.164	K22395	1.089	0.907	0.843	1.226	1.074	0.902	0.836	1.213	1.053	0.814	0.948
map00940 Phenylpropanoid biosynthesis	0.0125648	W9QXH0	BAHD acyltransferase OS=Morus notabilis OX=981085 GN=L484_006268 PE=4 SV=1	L484_006268	2.195	0.0247852	Up	26.2	1.136	K13065	1.72	0.605	0.539	1.45	0.55	0.573	1.427
map00940 Phenylpropanoid biosynthesis	0.0125648	W9RWZ8	Phenylalanine ammonia-lyase OS=Morus notabilis OX=981085 GN=L484_024371 PE=3 SV=1	L484_024371	1.58	0.000807477	Up	83.4	1.27	K10775	0.954	0.755	1.009	1.093	1.045	0.76	1.109	1.147	1.151	0.706	1.014
map00940 Phenylpropanoid biosynthesis	0.0125648	W9QVH4	Hydroxycinnamoyl-Coenzyme A shikimate/quinate hydroxycinnamoyltransferase OS=Morus notabilis OX=981085 GN=L484_018077 PE=4 SV=1	L484_018077	1.663	0.0164776	Up	49.5	1.305	K13065	0.72	0.687	1.272	1.095	0.811	0.898	1.187	1.226	0.767	0.595	1.372
map00940 Phenylpropanoid biosynthesis	0.0125648	W9RX58	Phenylalanine ammonia-lyase OS=Morus notabilis OX=981085 GN=L484_024372 PE=3 SV=1	L484_024372	2.458	0.00071644	Up	58.5	1.519	K10775	0.97	0.493	1.018	1.219	1.131	0.515	1.134	1.163	1.249	0.579	1.009
map00940 Phenylpropanoid biosynthesis	0.0125648	W9SKH6	Phenylalanine ammonia-lyase OS=Morus notabilis OX=981085 GN=L484_013052 PE=3 SV=1	L484_013052	1.518	0.020499	Up	75.7	1.18	K10775	0.945	0.747	1.124	1.026	1.022	0.877	1.05	1.188	1.023	0.612	1.15
map00940 Phenylpropanoid biosynthesis	0.0125648	W9RE06	Periplasmic beta-glucosidase OS=Morus notabilis OX=981085 GN=L484_009351 PE=4 SV=1	L484_009351	1.367	0.0368549	Up	67.7	0.977	K05349	1.027	0.924	1.054	1.247	0.982	0.769	0.992	1.27	0.994	0.863	0.847
map00940 Phenylpropanoid biosynthesis	0.0125648	W9S0A7	4-coumarate--CoA ligase 1 OS=Morus notabilis OX=981085 GN=L484_005683 PE=4 SV=1	L484_005683	1.481	0.00210312	Up	70.4	1.18	K01904	0.688	0.79	1.302	1.094	0.902	0.837	1.204	1.182	0.785	0.707	1.268
map00940 Phenylpropanoid biosynthesis	0.0125648	W9R7I0	Reticuline oxidase-like protein OS=Morus notabilis OX=981085 GN=L484_025976 PE=3 SV=1	L484_025976	1.417	0.00627312	Up	62.1	1.091	K22395	1.163	0.912	0.834	1.241	1.105	0.851	0.785	1.261	0.934	0.773	1.07
map00940 Phenylpropanoid biosynthesis	0.0125648	W9RC94	Peroxidase OS=Morus notabilis OX=981085 GN=L484_013524 PE=3 SV=1	L484_013524	1.48	0.00391247	Up	37.5	1.381	K00430	0.784	0.826	1.035	1.119	0.819	0.868	1.165	1.206	0.853	0.81	1.149

## Sheet: Down
KEGG pathway	Mapping	Background	All Mapping	All Background	Fold Enrichment	Fisher's exact test p value	-log10(p value)	Related proteins
map00940 Phenylpropanoid biosynthesis	13	100	169	2613	2.01	0.0119598	1.92	W9QNE8 W9QRJ7 W9RQ20 W9QEU9 W9R2J3 W9RY79 W9SLL6 W9QLL0 W9SM58 W9QNZ5 W9SBS6 W9S8Z2 W9SMP6
map00620 Pyruvate metabolism	10	69	169	2613	2.24	0.0118967	1.92	W9R3Z2 W9RYI8 W9RCW9 W9QSH7 W9SF29 W9QZ75 W9RTY2 W9RKE6 W9S9W9 W9QG40
map01212 Fatty acid metabolism	8	54	169	2613	2.29	0.0208665	1.68	W9SEB7 W9RG01 W9RJR4 W9RND6 W9RQ03 W9RPA6 W9SMR0 W9S370
map01200 Carbon metabolism	29	193	169	2613	2.32	9.71195e-06	5.01	W9SEB7 W9QGV5 W9SH54 W9QZR2 W9SGF0 W9RN28 W9QEE8 W9R3Z2 W9RYI8 W9RLC6 W9QLN4 W9RG01 W9S171 W9S9M7 W9RND6 W9T0N0 W9S8T8 W9SF29 W9SA81 W9RJ43 W9RQ03 W9SX88 W9QGL4 W9RZ69 W9RTY2 W9SMC3 W9RKE6 W9S9W9 W9QG40
map00040 Pentose and glucuronate interconversions	6	39	169	2613	2.38	0.036747	1.43	W9S6B3 W9SGF0 W9RVC1 W9RK23 W9QM45 W9RN73
map00480 Glutathione metabolism	9	58	169	2613	2.4	0.010861	1.96	W9R599 W9RBX4 W9S3E0 W9QLQ7 W9QPN8 W9QM81 W9QVH2 W9REK3 W9RWL4
map00270 Cysteine and methionine metabolism	13	69	169	2613	2.91	0.000346667	3.46	W9SAF8 W9RYI8 W9QLN4 W9RMC5 W9QME8 W9QZC4 W9S171 W9SCY9 W9RZ69 W9RC18 W9SMC3 W9S9W9 W9QXG8
map00920 Sulfur metabolism	4	21	169	2613	2.95	0.0425264	1.37	W9QS17 W9QLN4 W9SMC3 W9SII7
map00360 Phenylalanine metabolism	5	26	169	2613	2.97	0.023102	1.64	W9QSY0 W9S171 W9QKE4 W9RZ69 W9QPS6
map00350 Tyrosine metabolism	7	36	169	2613	3.01	0.0070481	2.15	W9RN28 W9RAD8 W9S171 W9RVW6 W9RY40 W9RZ69 W9QPS6
map01210 2-Oxocarboxylic acid metabolism	9	44	169	2613	3.16	0.00158237	2.8	W9QZR2 W9SAF8 W9QEE8 W9RLC6 W9S171 W9SCY9 W9T0N0 W9S8T8 W9RZ69
map00220 Arginine biosynthesis	5	24	169	2613	3.22	0.0165723	1.78	W9QBK2 W9SA98 W9S171 W9S9M7 W9RZ69
map00640 Propanoate metabolism	8	35	169	2613	3.53	0.0013514	2.87	W9SEB7 W9QGV5 W9RG01 W9RND6 W9SA81 W9RQ03 W9S1D3 W9QGL4
map00380 Tryptophan metabolism	6	26	169	2613	3.57	0.00520129	2.28	W9QSY0 W9RCW9 W9QSH7 W9QKE4 W9QZ75 W9RJ43
map00630 Glyoxylate and dicarboxylate metabolism	12	52	169	2613	3.57	7.68873e-05	4.11	W9SH54 W9QZR2 W9QEE8 W9R3Z2 W9RYI8 W9RLC6 W9SA98 W9T0N0 W9RJ43 W9SX88 W9RKE6 W9S9W9
map00020 Citrate cycle (TCA cycle)	10	43	169	2613	3.6	0.000290799	3.54	W9QZR2 W9QEE8 W9RYI8 W9RLC6 W9T0N0 W9S8T8 W9SF29 W9RTY2 W9S9W9 W9QG40
map00592 alpha-Linolenic acid metabolism	9	36	169	2613	3.87	0.000329612	3.48	W9SEB7 W9RQG7 W9RDN0 W9RG01 W9RJR4 W9RND6 W9RQ03 W9RPA6 W9S370
map04146 Peroxisome	14	54	169	2613	4.01	4.36782e-06	5.36	W9SEB7 W9SH54 W9RUJ9 W9RZN8 W9RTG3 W9RG01 W9RJR4 W9RND6 W9RJ43 W9RQ03 W9SMR0 W9S370 W9S9T8 W9S7U5
map00310 Lysine degradation	5	19	169	2613	4.07	0.00589695	2.23	W9RCW9 W9QSH7 W9S3X0 W9QZ75 W9S9T8
map00250 Alanine, aspartate and glutamate metabolism	10	36	169	2613	4.29	5.73623e-05	4.24	W9QBK2 W9QME8 W9SA98 W9QR14 W9QIA3 W9RX95 W9S171 W9S9M7 W9RZ69 W9QXG8

## Sheet: Down Pathway2Protein
KEGG pathway	Fisher's exact test p value	Protein accession	Protein description	Gene name	JS/G12S Ratio	JS/G12S P value	Regulated Type	MW [kDa]	JS_1	KEGG KO No.	Jck_1	G12S_1	G12ck_1	JS_2	Jck_2	G12S_2	G12ck_2	JS_3	Jck_3	G12S_3	G12ck_3
map00220 Arginine biosynthesis	0.0165723	W9QBK2	Argininosuccinate lyase OS=Morus notabilis OX=981085 GN=L484_002897 PE=3 SV=1	L484_002897	0.751	0.00155031	Down	57.8	0.784	K01755	0.99	1.114	1.109	0.861	0.934	1.108	1.084	0.883	0.88	1.143	1.083
map00220 Arginine biosynthesis	0.0165723	W9SA98	Glutamine synthetase OS=Morus notabilis OX=981085 GN=L484_004957 PE=3 SV=1	L484_004957	0.764	0.00225868	Down	38.9	0.848	K01915	0.955	1.169	1.031	0.876	1.02	1.098	1.019	0.809	1.107	1.05	1.063
map00220 Arginine biosynthesis	0.0165723	W9S171	Aspartate aminotransferase OS=Morus notabilis OX=981085 GN=L484_007268 PE=4 SV=1	L484_007268	0.75	0.000150672	Down	50.5	0.856	K14454	1.13	1.086	0.903	0.822	1.145	1.137	0.921	0.847	1.042	1.145	0.965
map00220 Arginine biosynthesis	0.0165723	W9S9M7	Glutamate dehydrogenase OS=Morus notabilis OX=981085 GN=L484_017087 PE=3 SV=1	L484_017087	0.471	0.000247156	Down	44.3	0.61	K00261	1.076	1.396	0.911	0.67	1.158	1.234	0.885	0.655	1.035	1.482	0.927
map00220 Arginine biosynthesis	0.0165723	W9RZ69	Aspartate aminotransferase OS=Morus notabilis OX=981085 GN=L484_010371 PE=4 SV=1	L484_010371	0.629	0.000340494	Down	42.7	0.756	K14455	0.782	1.303	1.151	0.784	0.878	1.277	1.077	0.815	0.949	1.165	1.013
map00250 Alanine, aspartate and glutamate metabolism	5.73623e-05	W9QBK2	Argininosuccinate lyase OS=Morus notabilis OX=981085 GN=L484_002897 PE=3 SV=1	L484_002897	0.751	0.00155031	Down	57.8	0.784	K01755	0.99	1.114	1.109	0.861	0.934	1.108	1.084	0.883	0.88	1.143	1.083
map00250 Alanine, aspartate and glutamate metabolism	5.73623e-05	W9QME8	Alanine--glyoxylate aminotransferase 2-3-like protein OS=Morus notabilis OX=981085 GN=L484_021984 PE=4 SV=1	L484_021984	0.758	0.0168068	Down	31.4	0.823	K00827	0.9	0.926	1.304	0.757	0.949	1.137	1.164	0.819	0.995	1.1	1.082
map00250 Alanine, aspartate and glutamate metabolism	5.73623e-05	W9SA98	Glutamine synthetase OS=Morus notabilis OX=981085 GN=L484_004957 PE=3 SV=1	L484_004957	0.764	0.00225868	Down	38.9	0.848	K01915	0.955	1.169	1.031	0.876	1.02	1.098	1.019	0.809	1.107	1.05	1.063
map00250 Alanine, aspartate and glutamate metabolism	5.73623e-05	W9QR14	Succinate-semialdehyde dehydrogenase OS=Morus notabilis OX=981085 GN=L484_019240 PE=4 SV=1	L484_019240	0.724	0.043481	Down	48.8	0.85	K17761	1.035	1.053	1.049	0.943	1.036	1.153	0.884	0.653	1.069	1.171	1.057
map00250 Alanine, aspartate and glutamate metabolism	5.73623e-05	W9QIA3	Delta-1-pyrroline-5-carboxylate dehydrogenase 12A1 OS=Morus notabilis OX=981085 GN=L484_007630 PE=4 SV=1	L484_007630	0.767	0.00804437	Down	71.8	0.877	K00294	1.155	1.084	0.893	0.788	1.149	1.124	0.926	0.783	1.408	0.984	0.822
map00250 Alanine, aspartate and glutamate metabolism	5.73623e-05	W9RX95	Glutamine amidotransferase type-1 domain-containing protein OS=Morus notabilis OX=981085 GN=L484_012192 PE=3 SV=1	L484_012192	0.679	0.0125595	Down	39.5	0.934	K01956	1.05	1.087	0.929	0.747	0.855	1.192	1.206	0.759	0.875	1.313	1.053
map00250 Alanine, aspartate and glutamate metabolism	5.73623e-05	W9S171	Aspartate aminotransferase OS=Morus notabilis OX=981085 GN=L484_007268 PE=4 SV=1	L484_007268	0.75	0.000150672	Down	50.5	0.856	K14454	1.13	1.086	0.903	0.822	1.145	1.137	0.921	0.847	1.042	1.145	0.965
map00250 Alanine, aspartate and glutamate metabolism	5.73623e-05	W9S9M7	Glutamate dehydrogenase OS=Morus notabilis OX=981085 GN=L484_017087 PE=3 SV=1	L484_017087	0.471	0.000247156	Down	44.3	0.61	K00261	1.076	1.396	0.911	0.67	1.158	1.234	0.885	0.655	1.035	1.482	0.927
map00250 Alanine, aspartate and glutamate metabolism	5.73623e-05	W9RZ69	Aspartate aminotransferase OS=Morus notabilis OX=981085 GN=L484_010371 PE=4 SV=1	L484_010371	0.629	0.000340494	Down	42.7	0.756	K14455	0.782	1.303	1.151	0.784	0.878	1.277	1.077	0.815	0.949	1.165	1.013
map00250 Alanine, aspartate and glutamate metabolism	5.73623e-05	W9QXG8	Alanine--glyoxylate aminotransferase 2-2-like protein OS=Morus notabilis OX=981085 GN=L484_021983 PE=4 SV=1	L484_021983	0.648	0.0021369	Down	29.6	0.777	K00827	0.898	1.048	1.277	0.673	0.874	1.214	1.239	0.758	0.946	1.147	1.148
map00270 Cysteine and methionine metabolism	0.000346667	W9SAF8	Branched-chain-amino-acid aminotransferase OS=Morus notabilis OX=981085 GN=L484_007099 PE=3 SV=1	L484_007099	0.532	0.00780468	Down	72.8	0.789	K00826	0.92	1.428	0.863					0.817	0.799	1.588	0.879
map00270 Cysteine and methionine metabolism	0.000346667	W9RYI8	Malate dehydrogenase OS=Morus notabilis OX=981085 GN=L484_016089 PE=3 SV=1	L484_016089	0.769	0.000117806	Down	38.2	0.886	K00026	0.923	1.159	0.996	0.916	0.969	1.139	1.014	0.876	0.915	1.185	1.003
map00270 Cysteine and methionine metabolism	0.000346667	W9QLN4	Cysteine synthase OS=Morus notabilis OX=981085 GN=L484_012393 PE=3 SV=1	L484_012393	0.732	0.00167006	Down	40.4	0.842	K13034	1.146	1.206	0.801	0.81	1.235	1.107	0.856	0.812	1.267	1.054	0.81
map00270 Cysteine and methionine metabolism	0.000346667	W9RMC5	1-aminocyclopropane-1-carboxylate oxidase 5 OS=Morus notabilis OX=981085 GN=L484_013401 PE=3 SV=1	L484_013401	0.683	0.00425017	Down	34.8	0.717	K05933	0.942	1.187	1.154	0.741	0.882	1.133	1.167	0.873	0.912	1.091	0.968
map00270 Cysteine and methionine metabolism	0.000346667	W9QME8	Alanine--glyoxylate aminotransferase 2-3-like protein OS=Morus notabilis OX=981085 GN=L484_021984 PE=4 SV=1	L484_021984	0.758	0.0168068	Down	31.4	0.823	K00827	0.9	0.926	1.304	0.757	0.949	1.137	1.164	0.819	0.995	1.1	1.082
map00270 Cysteine and methionine metabolism	0.000346667	W9QZC4	Putative 1-aminocyclopropane-1-carboxylate deaminase OS=Morus notabilis OX=981085 GN=L484_019346 PE=4 SV=1	L484_019346	0.748	0.0124262	Down	41.5	0.81	K05396	0.952	1.115	1.062	0.848	0.95	1.272	0.91	0.963	0.881	1.119	1.129
map00270 Cysteine and methionine metabolism	0.000346667	W9S171	Aspartate aminotransferase OS=Morus notabilis OX=981085 GN=L484_007268 PE=4 SV=1	L484_007268	0.75	0.000150672	Down	50.5	0.856	K14454	1.13	1.086	0.903	0.822	1.145	1.137	0.921	0.847	1.042	1.145	0.965
map00270 Cysteine and methionine metabolism	0.000346667	W9SCY9	Branched-chain-amino-acid aminotransferase OS=Morus notabilis OX=981085 GN=L484_007100 PE=3 SV=1	L484_007100	0.72	0.0227178	Down	43.3	0.831	K00826	1.08	1.151	0.938	0.951	1.053	1.146	0.85	0.922	0.83	1.461	0.787
map00270 Cysteine and methionine metabolism	0.000346667	W9RZ69	Aspartate aminotransferase OS=Morus notabilis OX=981085 GN=L484_010371 PE=4 SV=1	L484_010371	0.629	0.000340494	Down	42.7	0.756	K14455	0.782	1.303	1.151	0.784	0.878	1.277	1.077	0.815	0.949	1.165	1.013
map00270 Cysteine and methionine metabolism	0.000346667	W9RC18	Methionine gamma-lyase OS=Morus notabilis OX=981085 GN=L484_015342 PE=3 SV=1	L484_015342	0.374	0.000136548	Down	48.4	0.638	K01761	0.836	1.698	0.781	0.68	0.946	1.543	0.831	0.581	0.815	1.841	0.763
map00270 Cysteine and methionine metabolism	0.000346667	W9SMC3	Cysteine synthase OS=Morus notabilis OX=981085 GN=L484_001471 PE=4 SV=1	L484_001471	0.691	0.00823328	Down	31.4	0.802	K01738	0.875	1.16	1.163	0.873	1.231	1.06	0.837	0.783	0.928	1.337	0.952
map00270 Cysteine and methionine metabolism	0.000346667	W9S9W9	Malate dehydrogenase OS=Morus notabilis OX=981085 GN=L484_018688 PE=3 SV=1	L484_018688	0.687	0.000162823	Down	36.5	0.799	K00026	0.924	1.214	1.001	0.791	0.948	1.183	1.085	0.823	0.946	1.117	1.065
map00270 Cysteine and methionine metabolism	0.000346667	W9QXG8	Alanine--glyoxylate aminotransferase 2-2-like protein OS=Morus notabilis OX=981085 GN=L484_021983 PE=4 SV=1	L484_021983	0.648	0.0021369	Down	29.6	0.777	K00827	0.898	1.048	1.277	0.673	0.874	1.214	1.239	0.758	0.946	1.147	1.148
map00280 Valine, leucine and isoleucine degradation	5.81259e-09	W9S685	Methylcrotonoyl-CoA carboxylase beta chain OS=Morus notabilis OX=981085 GN=L484_027519 PE=4 SV=1	L484_027519	0.675	0.00307497	Down	45.6	0.773	K01969	1.075	1.192	0.981	0.833	1.059	1.096	1.013	0.834	1.018	1.329	0.882
map00280 Valine, leucine and isoleucine degradation	5.81259e-09	W9QGV5	3-hydroxyisobutyryl-CoA hydrolase-like protein 3 OS=Morus notabilis OX=981085 GN=L484_020850 PE=3 SV=1	L484_020850	0.719	0.00572439	Down	22.1	0.927	K05605	0.926	1.164	0.92	0.868	1.082	1.136	0.926	0.788	0.807	1.29	1.09
map00280 Valine, leucine and isoleucine degradation	5.81259e-09	W9SAF8	Branched-chain-amino-acid aminotransferase OS=Morus notabilis OX=981085 GN=L484_007099 PE=3 SV=1	L484_007099	0.532	0.00780468	Down	72.8	0.789	K00826	0.92	1.428	0.863					0.817	0.799	1.588	0.879
map00280 Valine, leucine and isoleucine degradation	5.81259e-09	W9RCW9	Aldehyde dehydrogenase family 2 member OS=Morus notabilis OX=981085 GN=L484_027796 PE=3 SV=1	L484_027796	0.527	0.00175998	Down	58	0.697	K00128	0.785	1.393	1.169	0.621	0.865	1.081	1.382	0.685	1.011	1.329	0.943
map00280 Valine, leucine and isoleucine degradation	5.81259e-09	W9QME8	Alanine--glyoxylate aminotransferase 2-3-like protein OS=Morus notabilis OX=981085 GN=L484_021984 PE=4 SV=1	L484_021984	0.758	0.0168068	Down	31.4	0.823	K00827	0.9	0.926	1.304	0.757	0.949	1.137	1.164	0.819	0.995	1.1	1.082
map00280 Valine, leucine and isoleucine degradation	5.81259e-09	W9RJR4	3-ketoacyl-CoA thiolase 2 OS=Morus notabilis OX=981085 GN=L484_017921 PE=3 SV=1	L484_017921	0.736	0.00162148	Down	48.6	0.833	K07513	1.027	1.229	0.965	0.891	1.043	1.112	0.971	0.899	1.003	1.221	0.886
map00280 Valine, leucine and isoleucine degradation	5.81259e-09	W9QSH7	Aldehyde dehydrogenase family 7 member A1 OS=Morus notabilis OX=981085 GN=L484_027409 PE=3 SV=1	L484_027409	0.758	0.00375327	Down	65.3	0.833	K14085	1.053	1.244	0.88	0.896	1.096	1.137	0.88	0.937	1.017	1.135	0.855
map00280 Valine, leucine and isoleucine degradation	5.81259e-09	W9SCY9	Branched-chain-amino-acid aminotransferase OS=Morus notabilis OX=981085 GN=L484_007100 PE=3 SV=1	L484_007100	0.72	0.0227178	Down	43.3	0.831	K00826	1.08	1.151	0.938	0.951	1.053	1.146	0.85	0.922	0.83	1.461	0.787
map00280 Valine, leucine and isoleucine degradation	5.81259e-09	W9RMP4	Isovaleryl-CoA dehydrogenase 1 OS=Morus notabilis OX=981085 GN=L484_014402 PE=3 SV=1	L484_014402	0.728	0.00178155	Down	41.4	0.89	K00253	0.951	1.173	0.988	0.778	1.235	1.118	0.863	0.855	0.995	1.177	0.879
map00280 Valine, leucine and isoleucine degradation	5.81259e-09	W9SA81	Aldehyde dehydrogenase family 6 member B2 OS=Morus notabilis OX=981085 GN=L484_014786 PE=4 SV=1	L484_014786	0.698	0.00539357	Down	104.1	0.822	K00140	0.999	1.262	0.921	0.894	1.1	1.115	0.9	0.896	0.972	1.363	0.783
map00280 Valine, leucine and isoleucine degradation	5.81259e-09	W9QZ75	Aldehyde dehydrogenase OS=Morus notabilis OX=981085 GN=L484_013364 PE=3 SV=1	L484_013364	0.654	0.0240668	Down	54.2	0.674	K00128	0.989	1.404	0.94	0.952	1.021	1.105	0.922	0.808	1.123	1.215	0.805
map00280 Valine, leucine and isoleucine degradation	5.81259e-09	W9S1D3	Dihydrolipoamide acetyltransferase component of pyruvate dehydrogenase complex OS=Morus notabilis OX=981085 GN=L484_007206 PE=3 SV=1	L484_007206	0.659	0.00719477	Down	53.9	0.829	K09699	0.928	1.344	0.899	0.857	1.035	1.091	0.947	0.855	0.889	1.422	0.833
map00280 Valine, leucine and isoleucine degradation	5.81259e-09	W9QGL4	3-hydroxyisobutyryl-CoA hydrolase-like protein 3 OS=Morus notabilis OX=981085 GN=L484_020851 PE=3 SV=1	L484_020851	0.745	0.0407048	Down	37.2	0.963	K05605	0.889	1.002	1.129	0.861	0.614	1.344	1.181	0.865	0.849	1.261	1.026
map00280 Valine, leucine and isoleucine degradation	5.81259e-09	W9S370	3-ketoacyl-CoA thiolase 2 OS=Morus notabilis OX=981085 GN=L484_015182 PE=3 SV=1	L484_015182	0.758	0.0132376	Down	47.2	0.899	K07513	0.896	1.149	0.937	0.946	0.9	1.083	1.098	0.806	0.892	1.264	1.017
map00280 Valine, leucine and isoleucine degradation	5.81259e-09	W9RHZ1	Methylcrotonoyl-CoA carboxylase subunit alpha OS=Morus notabilis OX=981085 GN=L484_002045 PE=4 SV=1	L484_002045	0.724	0.00268206	Down	127.7	0.845	K01968	1.003	1.172	0.992	0.876	0.984	1.093	1.028	0.849	0.946	1.286	0.908
map00280 Valine, leucine and isoleucine degradation	5.81259e-09	W9QXG8	Alanine--glyoxylate aminotransferase 2-2-like protein OS=Morus notabilis OX=981085 GN=L484_021983 PE=4 SV=1	L484_021983	0.648	0.0021369	Down	29.6	0.777	K00827	0.898	1.048	1.277	0.673	0.874	1.214	1.239	0.758	0.946	1.147	1.148
map00310 Lysine degradation	0.00589695	W9RCW9	Aldehyde dehydrogenase family 2 member OS=Morus notabilis OX=981085 GN=L484_027796 PE=3 SV=1	L484_027796	0.527	0.00175998	Down	58	0.697	K00128	0.785	1.393	1.169	0.621	0.865	1.081	1.382	0.685	1.011	1.329	0.943
map00310 Lysine degradation	0.00589695	W9QSH7	Aldehyde dehydrogenase family 7 member A1 OS=Morus notabilis OX=981085 GN=L484_027409 PE=3 SV=1	L484_027409	0.758	0.00375327	Down	65.3	0.833	K14085	1.053	1.244	0.88	0.896	1.096	1.137	0.88	0.937	1.017	1.135	0.855
map00310 Lysine degradation	0.00589695	W9S3X0	Alpha-aminoadipic semialdehyde synthase OS=Morus notabilis OX=981085 GN=L484_019572 PE=4 SV=1	L484_019572	0.622	0.002168	Down	119.4	0.709	K14157	1.092	1.239	0.865	0.891	1.049	1.307	0.815	0.794	0.961	1.301	0.879
map00310 Lysine degradation	0.00589695	W9QZ75	Aldehyde dehydrogenase OS=Morus notabilis OX=981085 GN=L484_013364 PE=3 SV=1	L484_013364	0.654	0.0240668	Down	54.2	0.674	K00128	0.989	1.404	0.94	0.952	1.021	1.105	0.922	0.808	1.123	1.215	0.805
map00310 Lysine degradation	0.00589695	W9S9T8	Putative sarcosine oxidase OS=Morus notabilis OX=981085 GN=L484_019852 PE=4 SV=1	L484_019852	0.634	0.027072	Down	46.5	0.665	K00306	0.841	1.186	1.296	0.928	0.972	1.077	0.995	0.776	0.853	1.476	0.958
map00330 Arginine and proline metabolism	2.47726e-05	W9QSY0	Putative amidase OS=Morus notabilis OX=981085 GN=L484_024962 PE=4 SV=1	L484_024962	0.474	0.0278255	Down	55.9	0.553	K01426	0.513	1.587	1.347	0.492	1.434	1.492	0.582	0.922	0.881	1.071	1.127
map00330 Arginine and proline metabolism	2.47726e-05	W9RCW9	Aldehyde dehydrogenase family 2 member OS=Morus notabilis OX=981085 GN=L484_027796 PE=3 SV=1	L484_027796	0.527	0.00175998	Down	58	0.697	K00128	0.785	1.393	1.169	0.621	0.865	1.081	1.382	0.685	1.011	1.329	0.943
map00330 Arginine and proline metabolism	2.47726e-05	W9QIA3	Delta-1-pyrroline-5-carboxylate dehydrogenase 12A1 OS=Morus notabilis OX=981085 GN=L484_007630 PE=4 SV=1	L484_007630	0.767	0.00804437	Down	71.8	0.877	K00294	1.155	1.084	0.893	0.788	1.149	1.124	0.926	0.783	1.408	0.984	0.822
map00330 Arginine and proline metabolism	2.47726e-05	W9QSH7	Aldehyde dehydrogenase family 7 member A1 OS=Morus notabilis OX=981085 GN=L484_027409 PE=3 SV=1	L484_027409	0.758	0.00375327	Down	65.3	0.833	K14085	1.053	1.244	0.88	0.896	1.096	1.137	0.88	0.937	1.017	1.135	0.855
map00330 Arginine and proline metabolism	2.47726e-05	W9S171	Aspartate aminotransferase OS=Morus notabilis OX=981085 GN=L484_007268 PE=4 SV=1	L484_007268	0.75	0.000150672	Down	50.5	0.856	K14454	1.13	1.086	0.903	0.822	1.145	1.137	0.921	0.847	1.042	1.145	0.965
map00330 Arginine and proline metabolism	2.47726e-05	W9QKE4	Putative amidase OS=Morus notabilis OX=981085 GN=L484_024964 PE=4 SV=1	L484_024964	0.56	0.00491317	Down	47.8	0.689	K01426	0.675	1.26	1.376	0.869	0.759	1.357	1.075	0.614	0.63	1.264	1.493
map00330 Arginine and proline metabolism	2.47726e-05	W9QZ75	Aldehyde dehydrogenase OS=Morus notabilis OX=981085 GN=L484_013364 PE=3 SV=1	L484_013364	0.654	0.0240668	Down	54.2	0.674	K00128	0.989	1.404	0.94	0.952	1.021	1.105	0.922	0.808	1.123	1.215	0.805
map00330 Arginine and proline metabolism	2.47726e-05	W9RZ69	Aspartate aminotransferase OS=Morus notabilis OX=981085 GN=L484_010371 PE=4 SV=1	L484_010371	0.629	0.000340494	Down	42.7	0.756	K14455	0.782	1.303	1.151	0.784	0.878	1.277	1.077	0.815	0.949	1.165	1.013
map00330 Arginine and proline metabolism	2.47726e-05	W9RH73	Ornithine aminotransferase OS=Morus notabilis OX=981085 GN=L484_005329 PE=3 SV=1	L484_005329	0.636	0.00914033	Down	26.9	0.813	K00819	1.053	1.339	0.849	0.922	0.971	1.168	0.936	0.864	0.868	1.579	0.689
map00330 Arginine and proline metabolism	2.47726e-05	W9QV49	Ornithine aminotransferase OS=Morus notabilis OX=981085 GN=L484_005328 PE=3 SV=1	L484_005328	0.653	0.00545593	Down	32.3	0.84	K00819	1.109	1.133	0.791	0.863	0.974	1.3	0.899	0.85	0.892	1.477	0.781
map00340 Histidine metabolism	0.0680518	W9RCW9	Aldehyde dehydrogenase family 2 member OS=Morus notabilis OX=981085 GN=L484_027796 PE=3 SV=1	L484_027796	0.527	0.00175998	Down	58	0.697	K00128	0.785	1.393	1.169	0.621	0.865	1.081	1.382	0.685	1.011	1.329	0.943
map00340 Histidine metabolism	0.0680518	W9QSH7	Aldehyde dehydrogenase family 7 member A1 OS=Morus notabilis OX=981085 GN=L484_027409 PE=3 SV=1	L484_027409	0.758	0.00375327	Down	65.3	0.833	K14085	1.053	1.244	0.88	0.896	1.096	1.137	0.88	0.937	1.017	1.135	0.855
map00340 Histidine metabolism	0.0680518	W9QZ75	Aldehyde dehydrogenase OS=Morus notabilis OX=981085 GN=L484_013364 PE=3 SV=1	L484_013364	0.654	0.0240668	Down	54.2	0.674	K00128	0.989	1.404	0.94	0.952	1.021	1.105	0.922	0.808	1.123	1.215	0.805
map00350 Tyrosine metabolism	0.0070481	W9RN28	Alcohol dehydrogenase-like 7 OS=Morus notabilis OX=981085 GN=L484_011668 PE=3 SV=1	L484_011668	0.617	0.00043313	Down	42.2	0.742	K00121	0.955	1.191	1.198	0.791	0.96	1.172	1.076	0.748	0.939	1.332	0.985
map00350 Tyrosine metabolism	0.0070481	W9RAD8	Polyphenol oxidase OS=Morus notabilis OX=981085 GN=L484_001296 PE=4 SV=1	L484_001296	0.542	0.0277379	Down	54.1	0.441	K00422	0.398	0.851	2.215	0.57	0.536	1.049	1.845	0.714	0.658	1.281	1.454
map00350 Tyrosine metabolism	0.0070481	W9S171	Aspartate aminotransferase OS=Morus notabilis OX=981085 GN=L484_007268 PE=4 SV=1	L484_007268	0.75	0.000150672	Down	50.5	0.856	K14454	1.13	1.086	0.903	0.822	1.145	1.137	0.921	0.847	1.042	1.145	0.965
map00350 Tyrosine metabolism	0.0070481	W9RVW6	Homogentisate 1,2-dioxygenase OS=Morus notabilis OX=981085 GN=L484_012138 PE=4 SV=1	L484_012138	0.523	0.000305722	Down	51	0.759	K00451	0.927	1.445	0.925	0.794	0.954	1.367	0.876	0.773	0.83	1.639	0.749
map00350 Tyrosine metabolism	0.0070481	W9RY40	Glutathione S-transferase zeta class OS=Morus notabilis OX=981085 GN=L484_020259 PE=3 SV=1	L484_020259	0.406	0.000879494	Down	35.4	0.494	K01800	0.483	1.511	1.511	0.601	0.622	1.171	1.606	0.587	0.593	1.459	1.362
map00350 Tyrosine metabolism	0.0070481	W9RZ69	Aspartate aminotransferase OS=Morus notabilis OX=981085 GN=L484_010371 PE=4 SV=1	L484_010371	0.629	0.000340494	Down	42.7	0.756	K14455	0.782	1.303	1.151	0.784	0.878	1.277	1.077	0.815	0.949	1.165	1.013
map00350 Tyrosine metabolism	0.0070481	W9QPS6	Macrophage migration inhibitory factor(predicted) OS=Morus notabilis OX=981085 GN=L484_009496 PE=4 SV=1	L484_009496	0.648	0.0392338	Down	12		K07253				0.787	0.974	1.123	1.117	0.807	0.764	1.336	1.093
map00360 Phenylalanine metabolism	0.023102	W9QSY0	Putative amidase OS=Morus notabilis OX=981085 GN=L484_024962 PE=4 SV=1	L484_024962	0.474	0.0278255	Down	55.9	0.553	K01426	0.513	1.587	1.347	0.492	1.434	1.492	0.582	0.922	0.881	1.071	1.127
map00360 Phenylalanine metabolism	0.023102	W9S171	Aspartate aminotransferase OS=Morus notabilis OX=981085 GN=L484_007268 PE=4 SV=1	L484_007268	0.75	0.000150672	Down	50.5	0.856	K14454	1.13	1.086	0.903	0.822	1.145	1.137	0.921	0.847	1.042	1.145	0.965
map00360 Phenylalanine metabolism	0.023102	W9QKE4	Putative amidase OS=Morus notabilis OX=981085 GN=L484_024964 PE=4 SV=1	L484_024964	0.56	0.00491317	Down	47.8	0.689	K01426	0.675	1.26	1.376	0.869	0.759	1.357	1.075	0.614	0.63	1.264	1.493
map00360 Phenylalanine metabolism	0.023102	W9RZ69	Aspartate aminotransferase OS=Morus notabilis OX=981085 GN=L484_010371 PE=4 SV=1	L484_010371	0.629	0.000340494	Down	42.7	0.756	K14455	0.782	1.303	1.151	0.784	0.878	1.277	1.077	0.815	0.949	1.165	1.013
map00360 Phenylalanine metabolism	0.023102	W9QPS6	Macrophage migration inhibitory factor(predicted) OS=Morus notabilis OX=981085 GN=L484_009496 PE=4 SV=1	L484_009496	0.648	0.0392338	Down	12		K07253				0.787	0.974	1.123	1.117	0.807	0.764	1.336	1.093
map00380 Tryptophan metabolism	0.00520129	W9QSY0	Putative amidase OS=Morus notabilis OX=981085 GN=L484_024962 PE=4 SV=1	L484_024962	0.474	0.0278255	Down	55.9	0.553	K01426	0.513	1.587	1.347	0.492	1.434	1.492	0.582	0.922	0.881	1.071	1.127
map00380 Tryptophan metabolism	0.00520129	W9RCW9	Aldehyde dehydrogenase family 2 member OS=Morus notabilis OX=981085 GN=L484_027796 PE=3 SV=1	L484_027796	0.527	0.00175998	Down	58	0.697	K00128	0.785	1.393	1.169	0.621	0.865	1.081	1.382	0.685	1.011	1.329	0.943
map00380 Tryptophan metabolism	0.00520129	W9QSH7	Aldehyde dehydrogenase family 7 member A1 OS=Morus notabilis OX=981085 GN=L484_027409 PE=3 SV=1	L484_027409	0.758	0.00375327	Down	65.3	0.833	K14085	1.053	1.244	0.88	0.896	1.096	1.137	0.88	0.937	1.017	1.135	0.855
map00380 Tryptophan metabolism	0.00520129	W9QKE4	Putative amidase OS=Morus notabilis OX=981085 GN=L484_024964 PE=4 SV=1	L484_024964	0.56	0.00491317	Down	47.8	0.689	K01426	0.675	1.26	1.376	0.869	0.759	1.357	1.075	0.614	0.63	1.264	1.493
map00380 Tryptophan metabolism	0.00520129	W9QZ75	Aldehyde dehydrogenase OS=Morus notabilis OX=981085 GN=L484_013364 PE=3 SV=1	L484_013364	0.654	0.0240668	Down	54.2	0.674	K00128	0.989	1.404	0.94	0.952	1.021	1.105	0.922	0.808	1.123	1.215	0.805
map00380 Tryptophan metabolism	0.00520129	W9RJ43	Catalase OS=Morus notabilis OX=981085 GN=L484_024851 PE=3 SV=1	L484_024851	0.609	1.82916e-05	Down	56.9	0.771	K03781	1.014	1.276	0.916	0.795	1.017	1.24	0.947	0.771	1.053	1.32	0.885
map00410 beta-Alanine metabolism	4.38511e-05	W9SEB7	Acyl-coenzyme A oxidase OS=Morus notabilis OX=981085 GN=L484_024073 PE=3 SV=1	L484_024073	0.698	0.0116355	Down	80.4	0.879	K00232	0.953	1.193	0.964					0.824	0.994	1.247	0.909
map00410 beta-Alanine metabolism	4.38511e-05	W9QGV5	3-hydroxyisobutyryl-CoA hydrolase-like protein 3 OS=Morus notabilis OX=981085 GN=L484_020850 PE=3 SV=1	L484_020850	0.719	0.00572439	Down	22.1	0.927	K05605	0.926	1.164	0.92	0.868	1.082	1.136	0.926	0.788	0.807	1.29	1.09
map00410 beta-Alanine metabolism	4.38511e-05	W9RCW9	Aldehyde dehydrogenase family 2 member OS=Morus notabilis OX=981085 GN=L484_027796 PE=3 SV=1	L484_027796	0.527	0.00175998	Down	58	0.697	K00128	0.785	1.393	1.169	0.621	0.865	1.081	1.382	0.685	1.011	1.329	0.943
map00410 beta-Alanine metabolism	4.38511e-05	W9RG01	Acyl-coenzyme A oxidase OS=Morus notabilis OX=981085 GN=L484_002157 PE=3 SV=1	L484_002157	0.697	0.00170098	Down	74.8	0.855	K00232	1.052	1.1	0.952	0.846	1.062	1.217	0.865	0.803	1.037	1.277	0.902
map00410 beta-Alanine metabolism	4.38511e-05	W9QSH7	Aldehyde dehydrogenase family 7 member A1 OS=Morus notabilis OX=981085 GN=L484_027409 PE=3 SV=1	L484_027409	0.758	0.00375327	Down	65.3	0.833	K14085	1.053	1.244	0.88	0.896	1.096	1.137	0.88	0.937	1.017	1.135	0.855
map00410 beta-Alanine metabolism	4.38511e-05	W9RND6	Acyl-coenzyme A oxidase 4 OS=Morus notabilis OX=981085 GN=L484_016399 PE=3 SV=1	L484_016399	0.65	0.000274732	Down	48.2	0.836	K00232	1.084	1.2	0.877	0.786	1.153	1.191	0.852	0.775	1.078	1.297	0.873
map00410 beta-Alanine metabolism	4.38511e-05	W9SA81	Aldehyde dehydrogenase family 6 member B2 OS=Morus notabilis OX=981085 GN=L484_014786 PE=4 SV=1	L484_014786	0.698	0.00539357	Down	104.1	0.822	K00140	0.999	1.262	0.921	0.894	1.1	1.115	0.9	0.896	0.972	1.363	0.783
map00410 beta-Alanine metabolism	4.38511e-05	W9QZ75	Aldehyde dehydrogenase OS=Morus notabilis OX=981085 GN=L484_013364 PE=3 SV=1	L484_013364	0.654	0.0240668	Down	54.2	0.674	K00128	0.989	1.404	0.94	0.952	1.021	1.105	0.922	0.808	1.123	1.215	0.805
map00410 beta-Alanine metabolism	4.38511e-05	W9RQ03	Acyl-coenzyme A oxidase OS=Morus notabilis OX=981085 GN=L484_024072 PE=3 SV=1	L484_024072	0.741	0.00367059	Down	74.8	0.905	K00232	0.985	1.183	0.953	0.901	1.059	1.105	0.927	0.828	0.995	1.268	0.885
map00410 beta-Alanine metabolism	4.38511e-05	W9QGL4	3-hydroxyisobutyryl-CoA hydrolase-like protein 3 OS=Morus notabilis OX=981085 GN=L484_020851 PE=3 SV=1	L484_020851	0.745	0.0407048	Down	37.2	0.963	K05605	0.889	1.002	1.129	0.861	0.614	1.344	1.181	0.865	0.849	1.261	1.026
map00480 Glutathione metabolism	0.010861	W9R599	Putative glutathione S-transferase OS=Morus notabilis OX=981085 GN=L484_023833 PE=3 SV=1	L484_023833	0.661	0.0204603	Down	26.1	0.65	K00799	1.141	1.058	1.06	0.769	1.131	1.315	0.785	0.893	1.027	1.124	0.957
map00480 Glutathione metabolism	0.010861	W9RBX4	Glutathione S-transferase U17 OS=Morus notabilis OX=981085 GN=L484_021055 PE=4 SV=1	L484_021055	0.54	0.010236	Down	25.3	0.709	K00799	0.737	1.557	0.997	0.862	1.046	1.102	0.99	0.706	0.821	1.561	0.913
map00480 Glutathione metabolism	0.010861	W9S3E0	GST C-terminal domain-containing protein OS=Morus notabilis OX=981085 GN=L484_007779 PE=4 SV=1	L484_007779	0.76	0.038598	Down	17.2	0.981	K00799	1.137	1.298	0.585	0.913	1.237	1.193	0.658
map00480 Glutathione metabolism	0.010861	W9QLQ7	Glutathione S-transferase OS=Morus notabilis OX=981085 GN=L484_009076 PE=3 SV=1	L484_009076	0.655	0.000323913	Down	28.6	0.825	K00799	1.047	1.197	0.945	0.838	1.054	1.235	0.839	0.751	1.131	1.253	0.808
map00480 Glutathione metabolism	0.010861	W9QPN8	GST C-terminal domain-containing protein OS=Morus notabilis OX=981085 GN=L484_024295 PE=4 SV=1	L484_024295	0.579	0.00700117	Down	22.7	0.769	K00799	1.041	1.263	0.927					0.763	0.899	1.384	0.954
map00480 Glutathione metabolism	0.010861	W9QM81	Putative glutathione S-transferase parA OS=Morus notabilis OX=981085 GN=L484_007404 PE=4 SV=1	L484_007404	0.567	0.0024867	Down	24.2	0.805	K00799	0.957	1.417	0.803	0.869	1.052	1.252	0.828	0.709	0.982	1.535	0.773
map00480 Glutathione metabolism	0.010861	W9QVH2	L-ascorbate peroxidase 3 OS=Morus notabilis OX=981085 GN=L484_024998 PE=3 SV=1	L484_024998	0.727	0.00826903	Down	31.7	0.818	K00434	0.93	1.123	1.139	0.799	0.971	1.275	0.977	0.892	1.125	1.054	0.931
map00480 Glutathione metabolism	0.010861	W9REK3	Glutathione reductase OS=Morus notabilis OX=981085 GN=L484_010076 PE=3 SV=1	L484_010076	0.707	5.27701e-06	Down	54.6	0.815	K00383	1.127	1.184	0.929	0.821	1.064	1.158	0.966	0.835	1.062	1.155	0.928
map00480 Glutathione metabolism	0.010861	W9RWL4	MAPEG domain-containing protein(predicted) OS=Morus notabilis OX=981085 GN=L484_004949 PE=4 SV=1	L484_004949	0.72	0.0371888	Down	16.6	0.812	K00799	1.013	1.222	0.953	0.845	1.107	1.08	0.968
map04146 Peroxisome	4.36782e-06	W9SEB7	Acyl-coenzyme A oxidase OS=Morus notabilis OX=981085 GN=L484_024073 PE=3 SV=1	L484_024073	0.698	0.0116355	Down	80.4	0.879	K00232	0.953	1.193	0.964					0.824	0.994	1.247	0.909
map04146 Peroxisome	4.36782e-06	W9SH54	Peroxisomal (S)-2-hydroxy-acid oxidase GLO1 OS=Morus notabilis OX=981085 GN=L484_021638 PE=3 SV=1	L484_021638	0.757	0.00746362	Down	36.9	0.833	K11517	0.948	1.179	1.025	0.879	1.037	1.017	1.037	0.86	0.939	1.203	0.993
map04146 Peroxisome	4.36782e-06	W9RUJ9	Superoxide dismutase OS=Morus notabilis OX=981085 GN=L484_011225 PE=3 SV=1	L484_011225	0.69	0.00496653	Down	25.6	0.737	K04564	1.091	1.282	0.89	0.859	1.104	1.15	0.949	0.889	0.898	1.172	1.022
map04146 Peroxisome	4.36782e-06	W9RZN8	Nudix hydrolase 15 OS=Morus notabilis OX=981085 GN=L484_006147 PE=4 SV=1	L484_006147	0.542	0.00587522	Down	25.8		K17879				0.75	1.026	1.296	0.929	0.696	1.098	1.373	0.833
map04146 Peroxisome	4.36782e-06	W9RTG3	Xanthine dehydrogenase OS=Morus notabilis OX=981085 GN=L484_015282 PE=4 SV=1	L484_015282	0.763	0.00598393	Down	191.7	0.779	K00106	1.073	1.084	1.025	0.92	1.015	1.085	0.985	0.812	1.069	1.12	0.964
map04146 Peroxisome	4.36782e-06	W9RG01	Acyl-coenzyme A oxidase OS=Morus notabilis OX=981085 GN=L484_002157 PE=3 SV=1	L484_002157	0.697	0.00170098	Down	74.8	0.855	K00232	1.052	1.1	0.952	0.846	1.062	1.217	0.865	0.803	1.037	1.277	0.902
map04146 Peroxisome	4.36782e-06	W9RJR4	3-ketoacyl-CoA thiolase 2 OS=Morus notabilis OX=981085 GN=L484_017921 PE=3 SV=1	L484_017921	0.736	0.00162148	Down	48.6	0.833	K07513	1.027	1.229	0.965	0.891	1.043	1.112	0.971	0.899	1.003	1.221	0.886
map04146 Peroxisome	4.36782e-06	W9RND6	Acyl-coenzyme A oxidase 4 OS=Morus notabilis OX=981085 GN=L484_016399 PE=3 SV=1	L484_016399	0.65	0.000274732	Down	48.2	0.836	K00232	1.084	1.2	0.877	0.786	1.153	1.191	0.852	0.775	1.078	1.297	0.873
map04146 Peroxisome	4.36782e-06	W9RJ43	Catalase OS=Morus notabilis OX=981085 GN=L484_024851 PE=3 SV=1	L484_024851	0.609	1.82916e-05	Down	56.9	0.771	K03781	1.014	1.276	0.916	0.795	1.017	1.24	0.947	0.771	1.053	1.32	0.885
map04146 Peroxisome	4.36782e-06	W9RQ03	Acyl-coenzyme A oxidase OS=Morus notabilis OX=981085 GN=L484_024072 PE=3 SV=1	L484_024072	0.741	0.00367059	Down	74.8	0.905	K00232	0.985	1.183	0.953	0.901	1.059	1.105	0.927	0.828	0.995	1.268	0.885
map04146 Peroxisome	4.36782e-06	W9SMR0	Long chain acyl-CoA synthetase 7 OS=Morus notabilis OX=981085 GN=L484_012355 PE=4 SV=1	L484_012355	0.743	0.00201195	Down	75.8	0.908	K01897	0.921	1.197	0.991	0.868	1.125	1.108	0.913	0.877	0.882	1.268	0.968
map04146 Peroxisome	4.36782e-06	W9S370	3-ketoacyl-CoA thiolase 2 OS=Morus notabilis OX=981085 GN=L484_015182 PE=3 SV=1	L484_015182	0.758	0.0132376	Down	47.2	0.899	K07513	0.896	1.149	0.937	0.946	0.9	1.083	1.098	0.806	0.892	1.264	1.017
map04146 Peroxisome	4.36782e-06	W9S9T8	Putative sarcosine oxidase OS=Morus notabilis OX=981085 GN=L484_019852 PE=4 SV=1	L484_019852	0.634	0.027072	Down	46.5	0.665	K00306	0.841	1.186	1.296	0.928	0.972	1.077	0.995	0.776	0.853	1.476	0.958
map04146 Peroxisome	4.36782e-06	W9S7U5	Peroxisomal membrane protein OS=Morus notabilis OX=981085 GN=L484_011710 PE=3 SV=1	L484_011710	0.617	0.00366088	Down	21.5	0.79	K13347	0.977	1.074	1.159	0.685	0.809	1.109	1.397	0.616	0.795	1.205	1.384
map00940 Phenylpropanoid biosynthesis	0.0119598	W9QNE8	Peroxidase OS=Morus notabilis OX=981085 GN=L484_020176 PE=3 SV=1	L484_020176	0.687	0.00111601	Down	36.1	0.812	K00430	1.045	1.203	0.96	0.824	0.988	1.103	1.085	0.83	0.929	1.285	0.956
map00940 Phenylpropanoid biosynthesis	0.0119598	W9QRJ7	Aldehyde dehydrogenase family 2 member C4 OS=Morus notabilis OX=981085 GN=L484_020821 PE=4 SV=1	L484_020821	0.607	0.0146232	Down	7.6	0.699	K12355	1.012	1.205	1.084					0.787	1.318	1.242	0.653
map00940 Phenylpropanoid biosynthesis	0.0119598	W9RQ20	Peroxidase OS=Morus notabilis OX=981085 GN=L484_016288 PE=3 SV=1	L484_016288	0.486	0.00661889	Down	37	0.493	K00430	0.824	1.36	1.323	0.635	0.869	1.154	1.343	0.77	0.798	1.389	1.042
map00940 Phenylpropanoid biosynthesis	0.0119598	W9QEU9	Periplasmic beta-glucosidase OS=Morus notabilis OX=981085 GN=L484_014729 PE=4 SV=1	L484_014729	0.507	0.0180432	Down	71.9	0.753	K05349	1.269	1.345	0.723	0.575	1.451	0.948	0.978	0.642	0.849	1.59	0.918
map00940 Phenylpropanoid biosynthesis	0.0119598	W9R2J3	Aldehyde dehydrogenase family 2 member C4 OS=Morus notabilis OX=981085 GN=L484_020818 PE=3 SV=1	L484_020818	0.628	2.15121e-06	Down	54.9	0.74	K12355	0.918	1.187	1.176	0.765	0.924	1.211	1.073	0.751	1.051	1.192	1.007
map00940 Phenylpropanoid biosynthesis	0.0119598	W9RY79	Glycosyltransferase OS=Morus notabilis OX=981085 GN=L484_027486 PE=3 SV=1	L484_027486	0.76	0.00302523	Down	52.7	0.847	K23260	0.928	1.153	1.073	0.879	1.118	1.086	0.918	0.782	1.21	1.059	0.949
map00940 Phenylpropanoid biosynthesis	0.0119598	W9SLL6	Peroxidase OS=Morus notabilis OX=981085 GN=L484_024421 PE=3 SV=1	L484_024421	0.593	0.0200269	Down	36.5	0.855	K00430	0.931	1.37	0.858	0.851	1.094	1.07	1	0.696	0.816	1.612	0.907
map00940 Phenylpropanoid biosynthesis	0.0119598	W9QLL0	Peroxidase OS=Morus notabilis OX=981085 GN=L484_005917 PE=3 SV=1	L484_005917	0.635	0.00062769	Down	35.3	0.813	K00430	0.915	1.257	1.034	0.754	0.931	1.124	1.187	0.751	0.956	1.268	1.001
map00940 Phenylpropanoid biosynthesis	0.0119598	W9SM58	Peroxidase OS=Morus notabilis OX=981085 GN=L484_001961 PE=3 SV=1	L484_001961	0.647	0.0133306	Down	37.9	0.791	K00430	0.918	1.38	0.931	0.771	1.045	1.338	0.845	0.854	1.091	1.019	1.007
map00940 Phenylpropanoid biosynthesis	0.0119598	W9QNZ5	Aldehyde dehydrogenase family 2 member C4 OS=Morus notabilis OX=981085 GN=L484_020820 PE=3 SV=1	L484_020820	0.728	0.00386451	Down	54.6	0.763	K12355	0.942	1.115	1.165	0.834	0.838	1.206	1.141	0.859	1.015	1.054	1.06
map00940 Phenylpropanoid biosynthesis	0.0119598	W9SBS6	Peroxidase OS=Morus notabilis OX=981085 GN=L484_013250 PE=3 SV=1	L484_013250	0.581	6.00191e-05	Down	36.9	0.778	K00430	0.838	1.327	1.057	0.733	0.798	1.363	1.106	0.794	0.928	1.276	1.002
map00940 Phenylpropanoid biosynthesis	0.0119598	W9S8Z2	Putative cinnamyl alcohol dehydrogenase 1 OS=Morus notabilis OX=981085 GN=L484_027558 PE=4 SV=1	L484_027558	0.713	0.034409	Down	34.6	0.774	K00083	1.011	0.959	1.26	0.857	1.046	1.192	0.899	0.861	0.976	1.343	0.807
map00940 Phenylpropanoid biosynthesis	0.0119598	W9SMP6	Peroxidase OS=Morus notabilis OX=981085 GN=L484_027576 PE=3 SV=1	L484_027576	0.747	0.013017	Down	37.2	0.808	K00430	0.945	1.256	0.976	0.921	1.029	1.035	1.009	0.856	1.003	1.17	0.998
