# Supplementary material for: Comparative Proteomic Analysis of Tolerant and Sensitive Varieties Reveals That Phenylpropanoid Biosynthesis Contributes to Salt Tolerance in Mulberry
Source: Int J Mol Sci. 2021 Aug 30;22(17):9402. doi: 10.3390/ijms22179402 (PMC8431035; doi:10.3390/ijms22179402)
Supplement: Supplementary file 1 [file ijms-22-09402-s001.zip › Supplementary Files/table S5 - JSvsJck .xlsx]

## Sheet: Up
KEGG pathway	Mapping	Background	All Mapping	All Background	Fold Enrichment	Fisher's exact test p value	-log10(p value)	Related proteins
map04144 Endocytosis	6	97	54	2613	2.99	0.0136927	1.86	W9S2E4 W9QLQ8 W9SIL7 W9QHX9 W9R7K6 W9RTL0
map00240 Pyrimidine metabolism	4	34	54	2613	5.69	0.00477237	2.32	W9R213 W9RM57 W9SIJ5 W9RFW9
map03030 DNA replication	3	24	54	2613	6.05	0.0124248	1.91	W9S3E5 W9RLL9 W9QCY1
map04145 Phagosome	5	37	54	2613	6.54	0.000823675	3.08	W9RNR2 W9R7I4 W9R393 W9RGU1 W9S7F7

## Sheet: Up Pathway2Protein
KEGG pathway	Fisher's exact test p value	Protein accession	Protein description	Gene name	JS/Jck Ratio	JS/Jck P value	Regulated Type	MW [kDa]	JS_1	KEGG KO No.	Jck_1	G12S_1	G12ck_1	JS_2	Jck_2	G12S_2	G12ck_2	JS_3	Jck_3	G12S_3	G12ck_3

## Sheet: Down
KEGG pathway	Mapping	Background	All Mapping	All Background	Fold Enrichment	Fisher's exact test p value	-log10(p value)	Related proteins
map01200 Carbon metabolism	11	193	75	2613	1.99	0.0228128	1.64	W9R3Z2 W9QLN4 W9QVQ6 W9RTC6 W9S171 W9R1W1 W9S9M7 W9RND6 W9R689 W9RJ43 W9RKE6
map00620 Pyruvate metabolism	5	69	75	2613	2.52	0.0459646	1.34	W9R3Z2 W9QVQ6 W9RCW9 W9S249 W9RKE6
map00270 Cysteine and methionine metabolism	6	69	75	2613	3.03	0.0130609	1.88	W9QLN4 W9QS43 W9S171 W9RK87 W9RC18 W9SFJ7
map00010 Glycolysis / Gluconeogenesis	9	96	75	2613	3.27	0.00140734	2.85	W9SBD6 W9R3Z2 W9RCW9 W9RTC6 W9R1W1 W9R689 W9SL73 W9RUZ9 W9S7M4
map00052 Galactose metabolism	4	42	75	2613	3.32	0.03074	1.51	W9QCR6 W9R1W1 W9R6F1 W9RUZ9
map00460 Cyanoamino acid metabolism	3	29	75	2613	3.6	0.0486285	1.31	W9QEU9 W9QLN4 W9RK52
map00220 Arginine biosynthesis	3	24	75	2613	4.35	0.0298171	1.53	W9S171 W9S9M7 W9RJ66
map00071 Fatty acid degradation	6	39	75	2613	5.36	0.000702431	3.15	W9RCW9 W9T0D2 W9RND6 W9RPA6 W9S9H1 W9SL73
map00330 Arginine and proline metabolism	7	33	75	2613	7.39	2.84225e-05	4.55	W9RZG1 W9RCW9 W9QIA3 W9S171 W9RK87 W9QFW3 W9RJ66

## Sheet: Down Pathway2Protein
KEGG pathway	Fisher's exact test p value	Protein accession	Protein description	Gene name	JS/Jck Ratio	JS/Jck P value	Regulated Type	MW [kDa]	JS_1	KEGG KO No.	Jck_1	G12S_1	G12ck_1	JS_2	Jck_2	G12S_2	G12ck_2	JS_3	Jck_3	G12S_3	G12ck_3
map00220 Arginine biosynthesis	0.0298171	W9S171	Aspartate aminotransferase OS=Morus notabilis OX=981085 GN=L484_007268 PE=4 SV=1	L484_007268	0.761	0.00103303	Down	50.5	0.856	K14454	1.13	1.086	0.903	0.822	1.145	1.137	0.921	0.847	1.042	1.145	0.965
map00220 Arginine biosynthesis	0.0298171	W9S9M7	Glutamate dehydrogenase OS=Morus notabilis OX=981085 GN=L484_017087 PE=3 SV=1	L484_017087	0.592	0.000269563	Down	44.3	0.61	K00261	1.076	1.396	0.911	0.67	1.158	1.234	0.885	0.655	1.035	1.482	0.927
map00220 Arginine biosynthesis	0.0298171	W9RJ66	Ureohydrolase(predicted) OS=Morus notabilis OX=981085 GN=L484_025588 PE=3 SV=1	L484_025588	0.762	0.00358071	Down	37.1	0.869	K01476	1.078	1.193	0.853	0.861	1.243	1.085	0.798	0.894	1.121	1.083	0.788
map00250 Alanine, aspartate and glutamate metabolism	0.0825174	W9QIA3	Delta-1-pyrroline-5-carboxylate dehydrogenase 12A1 OS=Morus notabilis OX=981085 GN=L484_007630 PE=4 SV=1	L484_007630	0.659	0.00565215	Down	71.8	0.877	K00294	1.155	1.084	0.893	0.788	1.149	1.124	0.926	0.783	1.408	0.984	0.822
map00250 Alanine, aspartate and glutamate metabolism	0.0825174	W9S171	Aspartate aminotransferase OS=Morus notabilis OX=981085 GN=L484_007268 PE=4 SV=1	L484_007268	0.761	0.00103303	Down	50.5	0.856	K14454	1.13	1.086	0.903	0.822	1.145	1.137	0.921	0.847	1.042	1.145	0.965
map00250 Alanine, aspartate and glutamate metabolism	0.0825174	W9S9M7	Glutamate dehydrogenase OS=Morus notabilis OX=981085 GN=L484_017087 PE=3 SV=1	L484_017087	0.592	0.000269563	Down	44.3	0.61	K00261	1.076	1.396	0.911	0.67	1.158	1.234	0.885	0.655	1.035	1.482	0.927
map00270 Cysteine and methionine metabolism	0.0130609	W9QLN4	Cysteine synthase OS=Morus notabilis OX=981085 GN=L484_012393 PE=3 SV=1	L484_012393	0.675	0.000275673	Down	40.4	0.842	K13034	1.146	1.206	0.801	0.81	1.235	1.107	0.856	0.812	1.267	1.054	0.81
map00270 Cysteine and methionine metabolism	0.0130609	W9QS43	1-aminocyclopropane-1-carboxylate oxidase 1 OS=Morus notabilis OX=981085 GN=L484_027261 PE=3 SV=1	L484_027261	0.614	0.00874953	Down	34.9	0.81	K05933	1.719	0.732	0.805	1.037	1.358	0.66	0.977	0.91	1.414	0.473	1.199
map00270 Cysteine and methionine metabolism	0.0130609	W9S171	Aspartate aminotransferase OS=Morus notabilis OX=981085 GN=L484_007268 PE=4 SV=1	L484_007268	0.761	0.00103303	Down	50.5	0.856	K14454	1.13	1.086	0.903	0.822	1.145	1.137	0.921	0.847	1.042	1.145	0.965
map00270 Cysteine and methionine metabolism	0.0130609	W9RK87	Spermine synthase OS=Morus notabilis OX=981085 GN=L484_002704 PE=3 SV=1	L484_002704	0.755	0.00189042	Down	43.6	0.925	K00797	1.309	0.973	0.775	0.929	1.244	0.981	0.757	0.939	1.148	0.991	0.923
map00270 Cysteine and methionine metabolism	0.0130609	W9RC18	Methionine gamma-lyase OS=Morus notabilis OX=981085 GN=L484_015342 PE=3 SV=1	L484_015342	0.731	0.00849154	Down	48.4	0.638	K01761	0.836	1.698	0.781	0.68	0.946	1.543	0.831	0.581	0.815	1.841	0.763
map00270 Cysteine and methionine metabolism	0.0130609	W9SFJ7	Branched-chain-amino-acid aminotransferase OS=Morus notabilis OX=981085 GN=L484_002203 PE=3 SV=1	L484_002203	0.402	0.0373373	Down	39		K00826				0.568	1.815	0.604	1.013	0.802	1.597	0.901	0.699
map00330 Arginine and proline metabolism	2.84225e-05	W9RZG1	Delta-1-pyrroline-5-carboxylate synthase OS=Morus notabilis OX=981085 GN=L484_010401 PE=3 SV=1	L484_010401	0.759	0.000983154	Down	80.1	0.906	K12657	1.101	1.028	0.942	0.862	1.153	1.123	0.817	0.861	1.209	1.055	0.863
map00330 Arginine and proline metabolism	2.84225e-05	W9RCW9	Aldehyde dehydrogenase family 2 member OS=Morus notabilis OX=981085 GN=L484_027796 PE=3 SV=1	L484_027796	0.753	0.0269479	Down	58	0.697	K00128	0.785	1.393	1.169	0.621	0.865	1.081	1.382	0.685	1.011	1.329	0.943
map00330 Arginine and proline metabolism	2.84225e-05	W9QIA3	Delta-1-pyrroline-5-carboxylate dehydrogenase 12A1 OS=Morus notabilis OX=981085 GN=L484_007630 PE=4 SV=1	L484_007630	0.659	0.00565215	Down	71.8	0.877	K00294	1.155	1.084	0.893	0.788	1.149	1.124	0.926	0.783	1.408	0.984	0.822
map00330 Arginine and proline metabolism	2.84225e-05	W9S171	Aspartate aminotransferase OS=Morus notabilis OX=981085 GN=L484_007268 PE=4 SV=1	L484_007268	0.761	0.00103303	Down	50.5	0.856	K14454	1.13	1.086	0.903	0.822	1.145	1.137	0.921	0.847	1.042	1.145	0.965
map00330 Arginine and proline metabolism	2.84225e-05	W9RK87	Spermine synthase OS=Morus notabilis OX=981085 GN=L484_002704 PE=3 SV=1	L484_002704	0.755	0.00189042	Down	43.6	0.925	K00797	1.309	0.973	0.775	0.929	1.244	0.981	0.757	0.939	1.148	0.991	0.923
map00330 Arginine and proline metabolism	2.84225e-05	W9QFW3	Delta-1-pyrroline-5-carboxylate synthase OS=Morus notabilis OX=981085 GN=L484_016970 PE=3 SV=1	L484_016970	0.626	0.00674383	Down	76.7	0.899	K12657	1.443	0.985	0.736	0.771	1.495	0.995	0.703	0.908	1.181	0.915	0.917
map00330 Arginine and proline metabolism	2.84225e-05	W9RJ66	Ureohydrolase(predicted) OS=Morus notabilis OX=981085 GN=L484_025588 PE=3 SV=1	L484_025588	0.762	0.00358071	Down	37.1	0.869	K01476	1.078	1.193	0.853	0.861	1.243	1.085	0.798	0.894	1.121	1.083	0.788
map00460 Cyanoamino acid metabolism	0.0486285	W9QEU9	Periplasmic beta-glucosidase OS=Morus notabilis OX=981085 GN=L484_014729 PE=4 SV=1	L484_014729	0.552	0.0324294	Down	71.9	0.753	K05349	1.269	1.345	0.723	0.575	1.451	0.948	0.978	0.642	0.849	1.59	0.918
map00460 Cyanoamino acid metabolism	0.0486285	W9QLN4	Cysteine synthase OS=Morus notabilis OX=981085 GN=L484_012393 PE=3 SV=1	L484_012393	0.675	0.000275673	Down	40.4	0.842	K13034	1.146	1.206	0.801	0.81	1.235	1.107	0.856	0.812	1.267	1.054	0.81
map00460 Cyanoamino acid metabolism	0.0486285	W9RK52	(R)-mandelonitrile lyase 2 OS=Morus notabilis OX=981085 GN=L484_023038 PE=3 SV=1	L484_023038	0.602	0.0452494	Down	54	0.863	K08248	0.94	1.151	0.975	0.565	1.359	1.303	0.773	0.775	1.359	0.932	0.935
map01230 Biosynthesis of amino acids	0.0918024	W9RZG1	Delta-1-pyrroline-5-carboxylate synthase OS=Morus notabilis OX=981085 GN=L484_010401 PE=3 SV=1	L484_010401	0.759	0.000983154	Down	80.1	0.906	K12657	1.101	1.028	0.942	0.862	1.153	1.123	0.817	0.861	1.209	1.055	0.863
map01230 Biosynthesis of amino acids	0.0918024	W9QLN4	Cysteine synthase OS=Morus notabilis OX=981085 GN=L484_012393 PE=3 SV=1	L484_012393	0.675	0.000275673	Down	40.4	0.842	K13034	1.146	1.206	0.801	0.81	1.235	1.107	0.856	0.812	1.267	1.054	0.81
map01230 Biosynthesis of amino acids	0.0918024	W9RTC6	Glyceraldehyde-3-phosphate dehydrogenase OS=Morus notabilis OX=981085 GN=L484_006727 PE=3 SV=1	L484_006727	0.687	0.00276045	Down	36.9	0.844	K00134	1.411	0.913	0.831	0.905	1.179	0.964	0.918	0.893	1.257	0.916	0.905
map01230 Biosynthesis of amino acids	0.0918024	W9S171	Aspartate aminotransferase OS=Morus notabilis OX=981085 GN=L484_007268 PE=4 SV=1	L484_007268	0.761	0.00103303	Down	50.5	0.856	K14454	1.13	1.086	0.903	0.822	1.145	1.137	0.921	0.847	1.042	1.145	0.965
map01230 Biosynthesis of amino acids	0.0918024	W9R1W1	ATP-dependent 6-phosphofructokinase OS=Morus notabilis OX=981085 GN=PFK PE=3 SV=1	PFK	0.732	0.0151649	Down	52.1	0.771	K00850	1.229	1.075	0.963	0.887	1.254	1.139	0.767	0.966	1.101	1.04	0.941
map01230 Biosynthesis of amino acids	0.0918024	W9R689	Enolase(predicted) OS=Morus notabilis OX=981085 GN=L484_001983 PE=3 SV=1	L484_001983	0.642	0.00094552	Down	45.1	0.859	K01689	1.437	0.893	0.792	0.848	1.235	1.06	0.829	0.905	1.396	0.888	0.827
map01230 Biosynthesis of amino acids	0.0918024	W9QFW3	Delta-1-pyrroline-5-carboxylate synthase OS=Morus notabilis OX=981085 GN=L484_016970 PE=3 SV=1	L484_016970	0.626	0.00674383	Down	76.7	0.899	K12657	1.443	0.985	0.736	0.771	1.495	0.995	0.703	0.908	1.181	0.915	0.917
map01230 Biosynthesis of amino acids	0.0918024	W9RJ66	Ureohydrolase(predicted) OS=Morus notabilis OX=981085 GN=L484_025588 PE=3 SV=1	L484_025588	0.762	0.00358071	Down	37.1	0.869	K01476	1.078	1.193	0.853	0.861	1.243	1.085	0.798	0.894	1.121	1.083	0.788
map01230 Biosynthesis of amino acids	0.0918024	W9SFJ7	Branched-chain-amino-acid aminotransferase OS=Morus notabilis OX=981085 GN=L484_002203 PE=3 SV=1	L484_002203	0.402	0.0373373	Down	39		K00826				0.568	1.815	0.604	1.013	0.802	1.597	0.901	0.699
map00480 Glutathione metabolism	0.082928	W9R599	Putative glutathione S-transferase OS=Morus notabilis OX=981085 GN=L484_023833 PE=3 SV=1	L484_023833	0.701	0.0206279	Down	26.1	0.65	K00799	1.141	1.058	1.06	0.769	1.131	1.315	0.785	0.893	1.027	1.124	0.957
map00480 Glutathione metabolism	0.082928	W9QLQ7	Glutathione S-transferase OS=Morus notabilis OX=981085 GN=L484_009076 PE=3 SV=1	L484_009076	0.747	0.00227973	Down	28.6	0.825	K00799	1.047	1.197	0.945	0.838	1.054	1.235	0.839	0.751	1.131	1.253	0.808
map00480 Glutathione metabolism	0.082928	W9REK3	Glutathione reductase OS=Morus notabilis OX=981085 GN=L484_010076 PE=3 SV=1	L484_010076	0.76	0.00018923	Down	54.6	0.815	K00383	1.127	1.184	0.929	0.821	1.064	1.158	0.966	0.835	1.062	1.155	0.928
map00480 Glutathione metabolism	0.082928	W9RK87	Spermine synthase OS=Morus notabilis OX=981085 GN=L484_002704 PE=3 SV=1	L484_002704	0.755	0.00189042	Down	43.6	0.925	K00797	1.309	0.973	0.775	0.929	1.244	0.981	0.757	0.939	1.148	0.991	0.923
